# Supplementary material for: Titanocene / cyclodextrin supramolecular systems: a theoretical approach
Source: Chem Cent J. 2012 Nov 5;6:129. doi: 10.1186/1752-153X-6-129 (PMC3537657; doi:10.1186/1752-153X-6-129)
Supplement: Additional file 2 — Titanocene / cyclodextrin interaction energies. Description: In this additional file the interaction energy versus the number of cycles data from MM+ optimization experiments for titanocene / cyclodextrin complexation process is presented; this supports all considerations presented in the manuscript. [file 1752-153X-6-129-S2.xls]

## Sheet: Sheet1
No cycles	E (01TC_aCD) (kcal/mole)	E (02TC_aCD) (kcal/mole)	E (03TC_aCD) (kcal/mole)	E (08TC_aCD) (kcal/mole)	E (09TC_aCD) (kcal/mole)	E (10TC_aCD) (kcal/mole)	E (11TC_aCD) (kcal/mole)	E (18TC_aCD) (kcal/mole)	E (23TC_aCD) (kcal/mole)	E (24TC_aCD) (kcal/mole)	E (26TC_aCD) (kcal/mole)	E (01TC_bCD) (kcal/mole)	E (02TC_bCD) (kcal/mole)	E (03TC_bCD) (kcal/mole)	E (08TC_bCD) (kcal/mole)	E (09TC_bCD) (kcal/mole)	E (10TC_bCD) (kcal/mole)	E (11TC_bCD) (kcal/mole)	E (18TC_bCD) (kcal/mole)	E (23TC_bCD) (kcal/mole)	E (24TC_bCD) (kcal/mole)	E (26TC_bCD) (kcal/mole)	E (01TC_gCD) (kcal/mole)	E (02TC_gCD) (kcal/mole)	E (03TC_gCD) (kcal/mole)	E (08TC_gCD) (kcal/mole)	E (09TC_gCD) (kcal/mole)	E (10TC_gCD) (kcal/mole)	E (11TC_gCD) (kcal/mole)	E (18TC_gCD) (kcal/mole)	E (23TC_gCD) (kcal/mole)	E (24TC_gCD) (kcal/mole)	E (26TC_gCD) (kcal/mole)
1	640.93	670.445	633.212	640.781	754.19	671.471	639.963	640.542	623.511	635.187	634.648	649.71	682.319	645.785	653.323	767.064	681.864	654.016	651.975	633.963	647.312	646.997	659.081	693.717	653.914	664.08	778.747	694.161	666.425	662.102	643.398	658.973	658.561
2	640.928	670.443	633.205	640.778	754.186	671.471	639.956	640.541	623.503	635.183	634.646	649.706	682.319	644.956	653.323	767.063	681.863	654.012	651.975	633.958	647.311	646.996	659.07	693.717	653.908	664.08	778.747	694.161	666.424	662.101	643.395	658.973	658.561
3	640.926	670.442	633.2	640.777	754.183	671.47	639.952	640.539	623.498	635.18	634.644	649.702	682.318	644.654	653.322	767.062	681.862	654.01	651.974	633.955	647.31	646.995	659.056	693.716	653.904	664.079	778.747	694.161	666.423	662.1	643.393	658.972	658.561
4	640.924	670.441	633.194	640.775	754.18	671.47	639.945	640.538	623.489	635.177	634.643	649.697	682.318	644.519	653.322	767.061	681.861	654.007	651.974	633.951	647.31	646.995	659.046	693.716	653.895	664.079	778.746	694.161	666.422	662.099	643.39	658.972	658.56
5	640.921	670.439	633.189	640.773	754.177	671.469	639.94	640.536	623.479	635.173	634.64	649.691	682.317	644.417	653.321	767.06	681.86	654.003	651.973	633.946	647.308	646.994	659.035	693.715	653.89	664.078	778.746	694.161	666.421	662.098	643.386	658.972	658.56
6	640.919	670.438	633.182	640.771	754.172	671.468	639.932	640.534	623.472	635.169	634.637	649.686	682.316	644.237	653.321	767.059	681.858	654	651.972	633.939	647.307	646.993	659.028	693.715	653.883	664.077	778.745	694.16	666.419	662.096	643.381	658.971	658.56
7	640.917	670.437	633.171	640.769	754.169	671.467	639.923	640.532	623.463	635.164	634.633	649.68	682.315	644.122	653.32	767.058	681.857	653.998	651.971	633.932	647.306	646.992	659.02	693.714	653.873	664.077	778.745	694.16	666.419	662.095	643.374	658.97	658.559
8	640.914	670.436	633.159	640.768	754.166	671.467	639.917	640.53	623.45	635.159	634.63	649.675	682.315	644.044	653.32	767.057	681.856	653.996	651.97	633.922	647.304	646.99	659.012	693.714	653.859	664.076	778.745	694.16	666.418	662.093	643.365	658.97	658.559
9	640.91	670.433	633.15	640.765	754.163	671.466	639.91	640.528	623.436	635.153	634.625	649.667	682.314	643.965	653.319	767.057	681.854	653.992	651.969	633.912	647.303	646.989	659.005	693.714	653.846	664.075	778.744	694.16	666.418	662.091	643.355	658.969	658.558
10	640.905	670.432	633.139	640.761	754.154	671.465	639.898	640.525	623.423	635.148	634.62	649.656	682.313	643.882	653.319	767.056	681.853	653.986	651.967	633.904	647.301	646.987	658.996	693.713	653.834	664.074	778.744	694.159	666.417	662.088	643.342	658.969	658.557
11	640.9	670.43	633.122	640.757	754.144	671.464	639.888	640.521	623.409	635.144	634.616	649.646	682.312	643.774	653.318	767.054	681.85	653.979	651.966	633.894	647.3	646.986	658.985	693.713	653.818	664.073	778.743	694.159	666.415	662.084	643.33	658.968	658.556
12	640.894	670.426	633.102	640.75	754.134	671.463	639.875	640.518	623.399	635.141	634.611	649.632	682.311	643.689	653.317	767.053	681.848	653.968	651.965	633.885	647.298	646.983	658.977	693.712	653.797	664.072	778.742	694.158	666.414	662.08	643.322	658.967	658.556
13	640.888	670.423	633.086	640.744	754.12	671.462	639.861	640.515	623.392	635.138	634.606	649.622	682.31	643.559	653.316	767.05	681.846	653.958	651.963	633.872	647.297	646.981	658.97	693.711	653.783	664.07	778.74	694.158	666.412	662.076	643.311	658.967	658.555
14	640.881	670.421	633.067	640.739	754.101	671.461	639.846	640.512	623.386	635.135	634.602	649.61	682.309	643.448	653.315	767.048	681.844	653.946	651.962	633.862	647.296	646.979	658.956	693.711	653.761	664.069	778.739	694.157	666.41	662.072	643.302	658.966	658.554
15	640.874	670.417	633.042	640.73	754.083	671.46	639.829	640.509	623.38	635.133	634.598	649.595	682.308	643.343	653.314	767.044	681.841	653.931	651.961	633.851	647.294	646.977	658.941	693.71	653.732	664.067	778.738	694.157	666.409	662.068	643.292	658.966	658.553
16	640.868	670.414	633.026	640.725	754.055	671.459	639.816	640.507	623.37	635.13	634.593	649.581	682.307	643.234	653.314	767.041	681.839	653.919	651.96	633.837	647.293	646.976	658.922	693.709	653.715	664.066	778.736	694.157	666.407	662.065	643.281	658.965	658.553
17	640.86	670.411	633.013	640.719	754.029	671.458	639.801	640.505	623.361	635.128	634.589	649.568	682.305	643.138	653.313	767.037	681.836	653.904	651.959	633.827	647.291	646.974	658.907	693.709	653.7	664.065	778.734	694.156	666.405	662.06	643.274	658.965	658.552
18	640.85	670.408	633.001	640.712	754.007	671.457	639.784	640.503	623.35	635.125	634.585	649.551	682.304	643.09	653.312	767.034	681.832	653.891	651.958	633.818	647.289	646.973	658.888	693.708	653.681	664.063	778.732	694.156	666.403	662.057	643.267	658.965	658.552
19	640.841	670.405	632.989	640.708	753.968	671.456	639.769	640.5	623.338	635.123	634.581	649.532	682.303	643.041	653.312	767.03	681.831	653.879	651.957	633.808	647.288	646.971	658.872	693.708	653.669	664.062	778.731	694.156	666.401	662.051	643.257	658.964	658.551
20	640.832	670.402	632.977	640.703	753.941	671.455	639.755	640.497	623.321	635.12	634.574	649.514	682.302	642.995	653.311	767.026	681.828	653.87	651.955	633.793	647.286	646.969	658.863	693.707	653.654	664.062	778.729	694.155	666.399	662.046	643.243	658.964	658.551
21	640.823	670.4	632.968	640.698	753.92	671.454	639.737	640.494	623.306	635.116	634.565	649.496	682.301	642.951	653.311	767.022	681.826	653.862	651.954	633.775	647.284	646.966	658.855	693.707	653.637	664.061	778.726	694.155	666.398	662.04	643.23	658.963	658.55
22	640.814	670.397	632.954	640.693	753.896	671.453	639.719	640.492	623.296	635.113	634.557	649.475	682.3	642.897	653.31	767.016	681.824	653.849	651.953	633.757	647.282	646.963	658.85	693.707	653.62	664.06	778.725	694.155	666.396	662.034	643.222	658.963	658.549
23	640.801	670.393	632.936	640.685	753.872	671.452	639.694	640.49	623.281	635.111	634.551	649.446	682.298	642.85	653.309	767.011	681.82	653.833	651.951	633.738	647.28	646.961	658.847	693.706	653.605	664.059	778.724	694.154	666.395	662.029	643.209	658.962	658.549
24	640.789	670.389	632.923	640.68	753.849	671.451	639.663	640.487	623.266	635.108	634.544	649.424	682.297	642.788	653.309	767.007	681.816	653.819	651.95	633.717	647.279	646.958	658.842	693.706	653.584	664.057	778.722	694.154	666.393	662.023	643.199	658.962	658.548
25	640.777	670.386	632.904	640.672	753.818	671.45	639.632	640.484	623.241	635.104	634.537	649.399	682.296	642.75	653.308	767.003	681.813	653.807	651.949	633.693	647.276	646.956	658.836	693.705	653.559	664.056	778.721	694.154	666.391	662.018	643.186	658.961	658.547
26	640.757	670.382	632.888	640.663	753.789	671.448	639.602	640.481	623.216	635.099	634.531	649.372	682.294	642.713	653.307	766.997	681.809	653.789	651.947	633.678	647.275	646.952	658.825	693.705	653.538	664.055	778.718	694.154	666.388	662.012	643.173	658.961	658.546
27	640.739	670.378	632.877	640.655	753.771	671.447	639.57	640.476	623.192	635.095	634.524	649.347	682.292	642.662	653.306	766.99	681.806	653.776	651.946	633.659	647.273	646.948	658.818	693.704	653.515	664.053	778.716	694.153	666.385	662.004	643.163	658.961	658.545
28	640.725	670.373	632.859	640.645	753.74	671.445	639.54	640.47	623.169	635.091	634.518	649.316	682.29	642.628	653.304	766.985	681.801	653.758	651.944	633.635	647.271	646.946	658.81	693.703	653.492	664.05	778.714	694.153	666.383	661.994	643.149	658.96	658.544
29	640.708	670.368	632.843	640.634	753.712	671.443	639.505	640.466	623.139	635.086	634.512	649.288	682.288	642.604	653.303	766.976	681.796	653.727	651.942	633.61	647.268	646.942	658.804	693.702	653.47	664.049	778.712	694.152	666.38	661.984	643.131	658.96	658.543
30	640.689	670.362	632.833	640.622	753.686	671.442	639.478	640.459	623.117	635.079	634.505	649.259	682.286	642.572	653.302	766.969	681.79	653.704	651.94	633.577	647.265	646.939	658.795	693.701	653.451	664.046	778.71	694.151	666.377	661.975	643.114	658.959	658.542
31	640.676	670.356	632.819	640.609	753.656	671.439	639.453	640.452	623.095	635.074	634.499	649.23	682.283	642.55	653.3	766.961	681.785	653.682	651.938	633.541	647.262	646.936	658.782	693.7	653.429	664.042	778.708	694.151	666.374	661.963	643.102	658.958	658.541
32	640.658	670.35	632.801	640.598	753.596	671.436	639.416	640.442	623.067	635.068	634.493	649.203	682.281	642.524	653.299	766.954	681.779	653.652	651.936	633.509	647.26	646.932	658.769	693.699	653.398	664.039	778.704	694.15	666.371	661.947	643.091	658.958	658.54
33	640.646	670.343	632.789	640.588	753.562	671.433	639.39	640.432	623.026	635.061	634.484	649.172	682.278	642.489	653.297	766.945	681.773	653.635	651.932	633.474	647.257	646.927	658.757	693.697	653.379	664.036	778.701	694.149	666.367	661.934	643.071	658.957	658.539
34	640.63	670.336	632.774	640.574	753.53	671.43	639.36	640.425	622.993	635.052	634.477	649.14	682.275	642.46	653.296	766.937	681.764	653.609	651.929	633.431	647.254	646.922	658.747	693.696	653.358	664.033	778.698	694.148	666.364	661.92	643.055	658.956	658.537
35	640.611	670.328	632.759	640.56	753.503	671.427	639.323	640.415	622.949	635.043	634.469	649.113	682.272	642.43	653.295	766.926	681.757	653.575	651.927	633.385	647.249	646.917	658.732	693.695	653.332	664.031	778.696	694.147	666.36	661.895	643.039	658.955	658.536
36	640.59	670.32	632.735	640.546	753.471	671.424	639.279	640.407	622.917	635.035	634.459	649.076	682.269	642.4	653.293	766.915	681.749	653.551	651.923	633.33	647.245	646.909	658.714	693.694	653.307	664.027	778.693	694.147	666.355	661.877	643.024	658.954	658.534
37	640.559	670.308	632.711	640.526	753.447	671.42	639.248	640.397	622.886	635.026	634.446	649.028	682.266	642.365	653.292	766.904	681.74	653.519	651.921	633.287	647.24	646.905	658.693	693.693	653.276	664.024	778.69	694.146	666.351	661.856	643.008	658.953	658.533
38	640.521	670.295	632.693	640.503	753.419	671.415	639.203	640.385	622.846	635.018	634.434	648.988	682.262	642.329	653.29	766.896	681.731	653.489	651.918	633.247	647.236	646.899	658.682	693.691	653.24	664.02	778.686	694.145	666.348	661.833	642.993	658.953	658.532
39	640.472	670.282	632.67	640.478	753.392	671.411	639.158	640.373	622.794	635.008	634.422	648.932	682.257	642.301	653.287	766.885	681.722	653.452	651.914	633.197	647.232	646.893	658.657	693.689	653.212	664.016	778.684	694.144	666.344	661.812	642.979	658.952	658.53
40	640.434	670.271	632.646	640.458	753.371	671.407	639.107	640.358	622.724	634.996	634.41	648.864	682.253	642.27	653.286	766.873	681.713	653.418	651.91	633.151	647.226	646.885	658.635	693.688	653.184	664.012	778.682	694.142	666.34	661.786	642.947	658.951	658.529
41	640.399	670.258	632.624	640.434	753.349	671.401	639.044	640.341	622.662	634.981	634.396	648.803	682.249	642.249	653.283	766.865	681.702	653.386	651.906	633.104	647.222	646.876	658.608	693.686	653.147	664.007	778.679	694.141	666.336	661.761	642.922	658.95	658.527
42	640.366	670.242	632.6	640.401	753.324	671.397	638.972	640.331	622.618	634.965	634.384	648.756	682.243	642.234	653.281	766.858	681.691	653.349	651.903	633.068	647.216	646.866	658.581	693.684	653.122	664.001	778.676	694.14	666.33	661.738	642.905	658.949	658.525
43	640.306	670.232	632.576	640.367	753.281	671.394	638.882	640.317	622.56	634.954	634.366	648.692	682.238	642.218	653.279	766.848	681.677	653.299	651.899	633.015	647.21	646.859	658.554	693.682	653.091	663.997	778.672	694.139	666.326	661.712	642.884	658.948	658.522
44	640.269	670.217	632.554	640.329	753.254	671.389	638.795	640.295	622.495	634.94	634.353	648.615	682.233	642.2	653.277	766.835	681.668	653.263	651.896	632.952	647.202	646.849	658.531	693.681	653.061	663.994	778.668	694.138	666.319	661.69	642.86	658.947	658.519
45	640.233	670.205	632.522	640.295	753.216	671.385	638.711	640.279	622.437	634.926	634.337	648.558	682.229	642.186	653.276	766.823	681.656	653.231	651.891	632.891	647.193	646.835	658.497	693.679	653.032	663.99	778.665	694.138	666.313	661.669	642.83	658.946	658.516
46	640.184	670.191	632.491	640.264	753.183	671.381	638.602	640.264	622.375	634.913	634.313	648.509	682.224	642.169	653.273	766.809	681.646	653.201	651.886	632.847	647.185	646.824	658.467	693.677	653.001	663.986	778.661	694.137	666.307	661.644	642.807	658.944	658.513
47	640.141	670.177	632.451	640.222	753.146	671.376	638.442	640.246	622.306	634.897	634.298	648.442	682.219	642.15	653.27	766.782	681.634	653.168	651.883	632.814	647.177	646.812	658.443	693.676	652.972	663.981	778.655	694.136	666.302	661.62	642.782	658.943	658.51
48	640.104	670.161	632.404	640.183	753.118	671.372	638.319	640.224	622.261	634.88	634.285	648.377	682.214	642.134	653.268	766.765	681.622	653.137	651.878	632.777	647.171	646.798	658.407	693.674	652.918	663.977	778.65	694.135	666.295	661.594	642.755	658.943	658.507
49	640.07	670.142	632.369	640.15	753.096	671.367	638.185	640.205	622.2	634.863	634.269	648.333	682.21	642.12	653.266	766.746	681.609	653.115	651.872	632.74	647.164	646.789	658.381	693.672	652.86	663.973	778.645	694.134	666.288	661.567	642.733	658.942	658.504
50	640.037	670.126	632.331	640.123	753.064	671.362	638.078	640.183	622.145	634.847	634.254	648.293	682.204	642.102	653.263	766.728	681.596	653.09	651.865	632.704	647.156	646.777	658.339	693.671	652.824	663.968	778.642	694.133	666.282	661.547	642.715	658.94	658.501
51	640.004	670.112	632.28	640.1	753.037	671.356	637.966	640.156	622.082	634.83	634.236	648.261	682.199	642.082	653.261	766.706	681.579	653.068	651.86	632.674	647.147	646.767	658.288	693.669	652.778	663.963	778.636	694.132	666.276	661.532	642.689	658.94	658.497
52	639.973	670.096	632.241	640.069	753.017	671.35	637.841	640.129	622.014	634.808	634.216	648.221	682.194	642.061	653.257	766.686	681.565	653.046	651.853	632.648	647.137	646.75	658.244	693.667	652.717	663.957	778.632	694.131	666.269	661.514	642.66	658.938	658.494
53	639.937	670.075	632.203	640.028	752.987	671.342	637.706	640.111	621.946	634.773	634.197	648.182	682.188	642.037	653.253	766.656	681.534	653.007	651.847	632.624	647.126	646.73	658.179	693.665	652.67	663.948	778.625	694.129	666.261	661.497	642.624	658.938	658.49
54	639.893	670.054	632.163	639.99	752.958	671.332	637.534	640.09	621.879	634.738	634.173	648.124	682.182	642.004	653.248	766.636	681.49	652.959	651.841	632.595	647.112	646.71	658.106	693.662	652.592	663.941	778.619	694.127	666.253	661.479	642.593	658.937	658.487
55	639.862	670.021	632.129	639.956	752.937	671.326	637.408	640.063	621.826	634.705	634.148	648.077	682.173	641.973	653.244	766.61	681.46	652.932	651.835	632.549	647.102	646.691	658.033	693.66	652.508	663.932	778.615	694.125	666.245	661.459	642.56	658.935	658.485
56	639.817	669.999	632.095	639.922	752.92	671.316	637.344	640.037	621.75	634.647	634.112	648.037	682.164	641.949	653.238	766.589	681.421	652.904	651.828	632.512	647.086	646.669	657.928	693.658	652.467	663.922	778.611	694.124	666.24	661.44	642.524	658.934	658.48
57	639.776	669.974	632.06	639.898	752.906	671.308	637.247	640.011	621.661	634.593	634.084	648	682.153	641.911	653.231	766.553	681.373	652.872	651.82	632.471	647.062	646.635	657.843	693.654	652.428	663.912	778.605	694.122	666.232	661.423	642.49	658.933	658.475
58	639.74	669.939	632.024	639.869	752.889	671.296	637.143	639.993	621.595	634.539	634.062	647.953	682.141	641.887	653.226	766.527	681.335	652.837	651.813	632.43	647.04	646.605	657.732	693.652	652.373	663.904	778.6	694.121	666.224	661.409	642.441	658.931	658.468
59	639.71	669.902	631.99	639.833	752.871	671.281	637.096	639.972	621.548	634.475	634.029	647.916	682.126	641.859	653.22	766.501	681.271	652.809	651.804	632.391	647.017	646.572	657.588	693.65	652.331	663.893	778.596	694.12	666.215	661.394	642.384	658.929	658.464
60	639.682	669.865	631.952	639.805	752.856	671.266	637.004	639.953	621.502	634.394	634.006	647.889	682.114	641.822	653.213	766.478	681.172	652.772	651.796	632.345	646.989	646.541	657.414	693.646	652.286	663.876	778.592	694.118	666.203	661.377	642.318	658.927	658.459
61	639.648	669.812	631.919	639.775	752.84	671.254	636.93	639.937	621.45	634.32	633.987	647.852	682.096	641.791	653.206	766.454	681.091	652.739	651.789	632.302	646.961	646.506	657.182	693.644	652.239	663.865	778.584	694.116	666.195	661.364	642.225	658.925	658.452
62	639.615	669.752	631.874	639.744	752.816	671.238	636.875	639.916	621.41	634.251	633.971	647.817	682.075	641.761	653.196	766.437	681.011	652.71	651.782	632.266	646.937	646.472	657.006	693.64	652.195	663.852	778.577	694.114	666.184	661.349	642.169	658.924	658.447
63	639.579	669.691	631.832	639.716	752.79	671.225	636.802	639.899	621.365	634.206	633.957	647.786	682.055	641.728	653.188	766.412	680.955	652.679	651.775	632.234	646.911	646.459	656.802	693.637	652.156	663.836	778.569	694.113	666.174	661.333	642.117	658.922	658.442
64	639.544	669.616	631.776	639.683	752.778	671.206	636.737	639.886	621.331	634.144	633.943	647.754	682.025	641.69	653.179	766.389	680.907	652.645	651.769	632.212	646.888	646.435	656.554	693.632	652.124	663.824	778.558	694.111	666.162	661.321	642.059	658.92	658.436
65	639.514	669.542	631.718	639.648	752.763	671.188	636.677	639.868	621.291	634.056	633.933	647.716	681.998	641.653	653.167	766.365	680.854	652.618	651.761	632.188	646.861	646.414	656.422	693.629	652.079	663.8	778.544	694.109	666.152	661.309	642.003	658.919	658.431
66	639.489	669.44	631.668	639.619	752.742	671.17	636.61	639.854	621.238	633.956	633.921	647.683	681.96	641.619	653.156	766.35	680.805	652.597	651.75	632.156	646.821	646.4	656.297	693.624	652.037	663.782	778.535	694.107	666.141	661.295	641.913	658.917	658.426
67	639.459	669.359	631.587	639.585	752.728	671.146	636.556	639.846	621.188	633.865	633.906	647.651	681.928	641.578	653.147	766.327	680.769	652.559	651.742	632.126	646.801	646.385	656.136	693.619	652.007	663.759	778.521	694.104	666.131	661.286	641.834	658.916	658.42
68	639.422	669.296	631.484	639.564	752.715	671.122	636.494	639.836	621.103	633.767	633.895	647.617	681.891	641.518	653.13	766.303	680.725	652.529	651.733	632.102	646.768	646.371	656.03	693.614	651.963	663.722	778.507	694.102	666.116	661.276	641.729	658.914	658.415
69	639.391	669.215	631.388	639.528	752.701	671.105	636.434	639.822	621.052	633.68	633.883	647.571	681.82	641.473	653.118	766.29	680.688	652.496	651.723	632.073	646.724	646.358	655.887	693.608	651.91	663.697	778.492	694.099	666.102	661.26	641.602	658.912	658.41
70	639.356	669.151	631.296	639.491	752.686	671.073	636.387	639.809	621.018	633.598	633.865	647.539	681.756	641.43	653.106	766.277	680.657	652.466	651.712	632.034	646.693	646.346	655.722	693.601	651.859	663.672	778.482	694.096	666.085	661.246	641.5	658.911	658.406
71	639.324	669.101	631.207	639.466	752.668	671.031	636.333	639.798	620.97	633.518	633.848	647.514	681.709	641.39	653.089	766.262	680.62	652.433	651.701	632.005	646.655	646.335	655.643	693.594	651.804	663.623	778.467	694.092	666.066	661.232	641.393	658.909	658.4
72	639.293	669.041	631.121	639.441	752.656	670.991	636.29	639.788	620.922	633.41	633.836	647.483	681.646	641.348	653.076	766.242	680.589	652.396	651.688	631.986	646.627	646.325	655.561	693.582	651.745	663.588	778.451	694.088	666.045	661.219	641.294	658.908	658.396
73	639.263	668.985	631.031	639.42	752.644	670.932	636.244	639.776	620.86	633.323	633.824	647.453	681.601	641.289	653.063	766.229	680.557	652.365	651.673	631.961	646.595	646.314	655.454	693.576	651.698	663.556	778.433	694.084	666.022	661.204	641.173	658.906	658.39
74	639.227	668.947	630.946	639.404	752.631	670.887	636.195	639.762	620.809	633.24	633.81	647.431	681.563	641.238	653.052	766.216	680.538	652.336	651.663	631.937	646.555	646.304	655.385	693.571	651.633	663.528	778.411	694.081	666.003	661.188	641.085	658.904	658.383
75	639.187	668.903	630.888	639.38	752.621	670.831	636.159	639.752	620.76	633.129	633.796	647.411	681.528	641.187	653.036	766.201	680.511	652.306	651.648	631.906	646.502	646.286	655.269	693.563	651.591	663.494	778.385	694.077	665.971	661.175	641.022	658.902	658.374
76	639.148	668.864	630.838	639.36	752.605	670.732	636.115	639.742	620.717	633.029	633.774	647.39	681.501	641.15	653.02	766.185	680.48	652.272	651.63	631.873	646.454	646.269	655.18	693.557	651.543	663.451	778.357	694.073	665.946	661.162	640.946	658.9	658.364
77	639.115	668.832	630.783	639.341	752.59	670.642	636.071	639.734	620.677	632.959	633.753	647.367	681.472	641.109	653.006	766.166	680.461	652.242	651.614	631.842	646.409	646.256	655.077	693.548	651.494	663.428	778.337	694.07	665.91	661.149	640.874	658.898	658.354
78	639.076	668.789	630.739	639.32	752.575	670.563	636.028	639.725	620.635	632.885	633.737	647.347	681.448	641.058	652.983	766.15	680.434	652.199	651.596	631.817	646.37	646.245	654.992	693.537	651.459	663.398	778.307	694.065	665.875	661.135	640.792	658.896	658.345
79	639.025	668.749	630.704	639.3	752.556	670.503	635.989	639.714	620.584	632.811	633.723	647.326	681.426	641.002	652.956	766.138	680.406	652.155	651.578	631.791	646.334	646.233	654.913	693.528	651.398	663.367	778.275	694.06	665.83	661.123	640.72	658.894	658.333
80	638.98	668.704	630.66	639.276	752.547	670.454	635.939	639.703	620.551	632.762	633.706	647.307	681.4	640.953	652.934	766.124	680.389	652.12	651.56	631.76	646.307	646.224	654.793	693.517	651.349	663.347	778.222	694.055	665.786	661.104	640.688	658.892	658.32
81	638.934	668.668	630.608	639.254	752.534	670.402	635.883	639.692	620.523	632.69	633.683	647.286	681.383	640.907	652.899	766.111	680.369	652.085	651.539	631.741	646.282	646.214	654.697	693.499	651.281	663.324	778.18	694.049	665.739	661.087	640.648	658.889	658.31
82	638.885	668.636	630.553	639.234	752.523	670.354	635.838	639.681	620.479	632.631	633.668	647.265	681.364	640.859	652.848	766.095	680.348	652.044	651.513	631.725	646.256	646.203	654.615	693.486	651.201	663.301	778.129	694.042	665.68	661.071	640.598	658.886	658.297
83	638.836	668.595	630.512	639.215	752.51	670.316	635.802	639.669	620.445	632.572	633.651	647.249	681.344	640.808	652.809	766.084	680.331	652.006	651.486	631.713	646.234	646.192	654.524	693.467	651.136	663.286	778.089	694.037	665.631	661.052	640.543	658.884	658.28
84	638.781	668.561	630.477	639.2	752.497	670.275	635.755	639.658	620.407	632.533	633.63	647.234	681.327	640.762	652.762	766.071	680.309	651.973	651.46	631.694	646.215	646.184	654.442	693.453	651.039	663.266	778.031	694.029	665.574	661.039	640.507	658.882	658.269
85	638.725	668.53	630.443	639.186	752.484	670.248	635.715	639.649	620.36	632.481	633.61	647.216	681.308	640.72	652.716	766.053	680.292	651.94	651.427	631.674	646.196	646.178	654.36	693.435	650.927	663.249	777.947	694.023	665.502	661.023	640.473	658.88	658.261
86	638.66	668.49	630.418	639.168	752.473	670.22	635.679	639.637	620.323	632.411	633.594	647.198	681.291	640.68	652.65	766.042	680.268	651.911	651.388	631.66	646.172	646.17	654.254	693.408	650.856	663.232	777.839	694.017	665.397	661.005	640.444	658.878	658.251
87	638.589	668.447	630.391	639.149	752.463	670.199	635.632	639.628	620.286	632.362	633.579	647.181	681.279	640.641	652.588	766.033	680.25	651.87	651.345	631.642	646.153	646.158	654.176	693.385	650.786	663.213	777.733	694.009	665.316	660.99	640.418	658.876	658.239
88	638.536	668.408	630.36	639.133	752.451	670.173	635.595	639.621	620.241	632.331	633.562	647.162	681.259	640.599	652.543	766.021	680.231	651.837	651.293	631.628	646.136	646.147	654.072	693.356	650.717	663.2	777.655	694	665.202	660.975	640.382	658.875	658.226
89	638.48	668.352	630.327	639.12	752.441	670.149	635.558	639.612	620.168	632.276	633.535	647.142	681.244	640.55	652.495	766.005	680.206	651.802	651.24	631.607	646.119	646.138	653.976	693.317	650.636	663.183	777.556	693.992	665.089	660.955	640.339	658.873	658.209
90	638.419	668.289	630.297	639.109	752.431	670.13	635.527	639.601	620.115	632.229	633.516	647.126	681.228	640.498	652.454	765.994	680.188	651.772	651.201	631.586	646.095	646.126	653.863	693.284	650.536	663.167	777.383	693.984	664.986	660.933	640.295	658.871	658.187
91	638.369	668.226	630.268	639.089	752.42	670.108	635.478	639.593	620.081	632.194	633.492	647.109	681.213	640.457	652.425	765.983	680.168	651.745	651.156	631.56	646.078	646.115	653.765	693.253	650.469	663.151	777.254	693.974	664.888	660.911	640.269	658.87	658.164
92	638.309	668.173	630.245	639.076	752.4	670.082	635.441	639.585	620.038	632.156	633.464	647.091	681.2	640.401	652.387	765.971	680.147	651.719	651.109	631.535	646.064	646.102	653.661	693.204	650.393	663.132	777.123	693.964	664.824	660.888	640.223	658.867	658.15
93	638.248	668.112	630.215	639.064	752.389	670.061	635.411	639.575	619.985	632.126	633.441	647.073	681.185	640.354	652.361	765.955	680.131	651.695	651.074	631.517	646.048	646.09	653.536	693.165	650.325	663.118	776.999	693.955	664.747	660.864	640.179	658.865	658.129
94	638.191	668.044	630.188	639.048	752.375	670.028	635.377	639.568	619.944	632.094	633.415	647.053	681.173	640.314	652.339	765.941	680.111	651.662	651.047	631.491	646.037	646.078	653.444	693.116	650.264	663.101	776.854	693.945	664.693	660.838	640.127	658.862	658.106
95	638.129	667.967	630.163	639.031	752.359	670.003	635.347	639.561	619.901	632.068	633.387	647.037	681.158	640.264	652.309	765.924	680.089	651.63	651.022	631.457	646.024	646.067	653.338	693.053	650.189	663.076	776.772	693.935	664.632	660.818	640.078	658.861	658.085
96	638.055	667.885	630.141	639.018	752.348	669.981	635.318	639.554	619.86	632.027	633.369	647.022	681.146	640.219	652.291	765.903	680.072	651.599	650.999	631.433	646.008	646.058	653.222	692.959	650.109	663.059	776.651	693.925	664.572	660.794	640.046	658.859	658.065
97	638.006	667.81	630.121	639.002	752.336	669.952	635.289	639.546	619.818	632.004	633.349	647.008	681.133	640.176	652.268	765.888	680.052	651.57	650.98	631.41	645.995	646.047	653.131	692.882	650.067	663.033	776.547	693.914	664.524	660.77	639.986	658.856	658.053
98	637.938	667.697	630.092	638.982	752.325	669.931	635.255	639.54	619.778	631.981	633.327	646.99	681.12	640.123	652.243	765.871	680.034	651.532	650.967	631.389	645.984	646.034	653.044	692.759	649.997	663.01	776.476	693.899	664.479	660.75	639.921	658.854	658.041
99	637.858	667.586	630.066	638.961	752.314	669.904	635.223	639.532	619.751	631.957	633.301	646.97	681.106	640.078	652.226	765.856	680.016	651.501	650.952	631.365	645.974	646.025	652.923	692.596	649.943	662.991	776.392	693.885	664.444	660.726	639.861	658.852	658.031
100	637.768	667.492	630.043	638.946	752.305	669.885	635.196	639.524	619.701	631.934	633.278	646.956	681.095	640.045	652.211	765.84	679.998	651.474	650.938	631.33	645.963	646.018	652.835	692.459	649.895	662.965	776.336	693.871	664.398	660.699	639.785	658.85	658.022
101	637.694	667.39	630.018	638.932	752.292	669.865	635.169	639.517	619.66	631.912	633.263	646.942	681.081	640.013	652.192	765.828	679.984	651.444	650.926	631.306	645.948	646.006	652.748	692.31	649.847	662.941	776.279	693.855	664.354	660.679	639.731	658.847	658.008
102	637.619	667.274	629.994	638.911	752.274	669.84	635.134	639.512	619.638	631.888	633.246	646.924	681.064	639.98	652.18	765.812	679.965	651.414	650.913	631.269	645.936	645.998	652.637	692.149	649.805	662.918	776.227	693.832	664.31	660.655	639.663	658.845	658
103	637.521	667.163	629.967	638.891	752.261	669.821	635.109	639.504	619.609	631.869	633.224	646.909	681.049	639.952	652.164	765.797	679.949	651.391	650.9	631.239	645.926	645.985	652.55	692.018	649.762	662.895	776.18	693.81	664.27	660.622	639.583	658.843	657.993
104	637.435	667.067	629.937	638.871	752.253	669.797	635.08	639.496	619.576	631.852	633.191	646.895	681.035	639.916	652.149	765.786	679.934	651.362	650.89	631.204	645.915	645.973	652.468	691.842	649.722	662.863	776.134	693.793	664.233	660.595	639.497	658.841	657.984
105	637.327	666.942	629.911	638.846	752.241	669.777	635.048	639.488	619.546	631.831	633.155	646.876	681.016	639.874	652.135	765.776	679.916	651.33	650.878	631.175	645.904	645.961	652.375	691.73	649.676	662.836	776.087	693.768	664.184	660.568	639.415	658.839	657.976
106	637.244	666.832	629.871	638.826	752.23	669.756	635.026	639.481	619.525	631.811	633.13	646.854	680.997	639.834	652.122	765.76	679.899	651.303	650.864	631.138	645.889	645.947	652.262	691.61	649.625	662.815	776.048	693.731	664.13	660.533	639.335	658.836	657.967
107	637.163	666.74	629.837	638.809	752.213	669.735	635	639.472	619.506	631.788	633.088	646.836	680.981	639.784	652.11	765.746	679.884	651.285	650.851	631.097	645.88	645.937	652.19	691.501	649.584	662.786	776.014	693.689	664.066	660.505	639.264	658.834	657.961
108	637.067	666.643	629.8	638.79	752.196	669.71	634.977	639.464	619.485	631.767	633.045	646.822	680.959	639.723	652.095	765.731	679.867	651.26	650.837	631.068	645.865	645.927	652.097	691.414	649.535	662.756	775.958	693.635	664.001	660.483	639.183	658.831	657.955
109	636.96	666.525	629.757	638.769	752.185	669.689	634.951	639.456	619.46	631.744	632.999	646.805	680.943	639.671	652.084	765.713	679.848	651.23	650.825	631.041	645.855	645.914	652.018	691.324	649.481	662.727	775.92	693.571	663.948	660.457	639.112	658.829	657.948
110	636.858	666.427	629.728	638.747	752.167	669.67	634.922	639.443	619.437	631.725	632.959	646.788	680.929	639.59	652.071	765.696	679.832	651.211	650.812	631.008	645.84	645.897	651.95	691.259	649.439	662.693	775.869	693.51	663.884	660.427	639.049	658.826	657.942
111	636.76	666.315	629.692	638.728	752.151	669.647	634.9	639.428	619.413	631.701	632.919	646.772	680.907	639.533	652.054	765.684	679.816	651.18	650.799	630.97	645.826	645.887	651.848	691.182	649.376	662.665	775.823	693.412	663.838	660.391	639.001	658.823	657.934
112	636.648	666.201	629.655	638.709	752.14	669.63	634.877	639.418	619.389	631.677	632.873	646.75	680.892	639.479	652.04	765.671	679.793	651.151	650.783	630.944	645.815	645.874	651.767	691.129	649.31	662.632	775.778	693.309	663.771	660.358	638.933	658.82	657.927
113	636.544	666.09	629.622	638.678	752.126	669.61	634.854	639.408	619.373	631.651	632.817	646.728	680.874	639.405	652.028	765.654	679.774	651.129	650.765	630.917	645.803	645.866	651.698	691.072	649.278	662.6	775.732	693.221	663.707	660.326	638.88	658.818	657.922
114	636.463	665.974	629.586	638.653	752.106	669.589	634.829	639.398	619.351	631.631	632.764	646.71	680.856	639.345	652.016	765.636	679.757	651.108	650.75	630.892	645.785	645.854	651.62	691.019	649.238	662.572	775.667	693.147	663.656	660.298	638.832	658.816	657.916
115	636.378	665.839	629.549	638.629	752.087	669.572	634.794	639.389	619.327	631.61	632.717	646.693	680.837	639.293	651.999	765.625	679.735	651.086	650.733	630.857	645.77	645.844	651.551	690.965	649.187	662.536	775.629	693.065	663.591	660.268	638.786	658.812	657.91
116	636.268	665.697	629.515	638.601	752.071	669.553	634.772	639.375	619.3	631.591	632.666	646.678	680.817	639.247	651.983	765.61	679.718	651.06	650.716	630.824	645.756	645.836	651.487	690.908	649.142	662.502	775.567	692.982	663.536	660.236	638.725	658.809	657.905
117	636.204	665.577	629.48	638.573	752.061	669.534	634.749	639.361	619.279	631.564	632.626	646.66	680.8	639.195	651.968	765.592	679.699	651.038	650.7	630.796	645.742	645.829	651.424	690.858	649.096	662.462	775.508	692.913	663.467	660.208	638.675	658.807	657.9
118	636.114	665.427	629.45	638.538	752.04	669.515	634.718	639.351	619.249	631.536	632.574	646.639	680.775	639.139	651.949	765.575	679.677	651.011	650.68	630.763	645.728	645.821	651.352	690.796	649.045	662.424	775.458	692.85	663.4	660.178	638.642	658.804	657.895
119	636.034	665.298	629.405	638.506	752.02	669.495	634.695	639.34	619.225	631.515	632.531	646.62	680.752	639.093	651.928	765.563	679.661	650.981	650.661	630.739	645.712	645.81	651.272	690.748	648.982	662.392	775.406	692.793	663.339	660.143	638.587	658.801	657.885
120	635.968	665.167	629.362	638.472	752	669.476	634.661	639.33	619.204	631.49	632.496	646.602	680.728	639.051	651.91	765.547	679.639	650.953	650.642	630.709	645.696	645.803	651.215	690.69	648.92	662.341	775.344	692.747	663.273	660.11	638.549	658.798	657.877
121	635.891	665.013	629.329	638.445	751.979	669.453	634.63	639.32	619.183	631.469	632.437	646.584	680.697	638.998	651.891	765.53	679.622	650.93	650.62	630.671	645.681	645.795	651.143	690.633	648.858	662.303	775.287	692.706	663.195	660.088	638.496	658.795	657.871
122	635.829	664.894	629.292	638.419	751.944	669.427	634.602	639.304	619.15	631.44	632.36	646.566	680.668	638.965	651.869	765.513	679.601	650.905	650.6	630.639	645.666	645.783	651.05	690.581	648.793	662.255	775.205	692.67	663.132	660.058	638.429	658.793	657.863
123	635.755	664.758	629.255	638.386	751.919	669.404	634.567	639.29	619.118	631.416	632.317	646.546	680.642	638.929	651.847	765.499	679.581	650.883	650.58	630.599	645.649	645.773	650.993	690.514	648.726	662.208	775.148	692.642	663.081	660.027	638.393	658.79	657.854
124	635.686	664.642	629.217	638.342	751.899	669.378	634.535	639.278	619.093	631.395	632.268	646.528	680.611	638.888	651.822	765.478	679.565	650.85	650.547	630.557	645.63	645.765	650.912	690.457	648.657	662.163	775.082	692.615	663.014	660.001	638.343	658.787	657.846
125	635.63	664.515	629.181	638.318	751.887	669.355	634.497	639.266	619.065	631.371	632.224	646.502	680.586	638.856	651.8	765.464	679.544	650.82	650.511	630.504	645.611	645.754	650.835	690.38	648.581	662.106	775.001	692.591	662.946	659.974	638.295	658.784	657.838
126	635.575	664.379	629.145	638.293	751.859	669.329	634.46	639.255	619.039	631.344	632.177	646.482	680.555	638.822	651.777	765.437	679.527	650.798	650.48	630.457	645.598	645.745	650.777	690.302	648.527	662.056	774.917	692.57	662.886	659.94	638.221	658.781	657.831
127	635.504	664.275	629.105	638.258	751.836	669.302	634.429	639.241	619.019	631.325	632.125	646.463	680.523	638.786	651.751	765.414	679.51	650.776	650.447	630.41	645.582	645.735	650.705	690.217	648.458	661.997	774.845	692.548	662.815	659.907	638.17	658.779	657.823
128	635.44	664.139	629.073	638.226	751.818	669.272	634.388	639.229	619.002	631.304	632.08	646.445	680.491	638.758	651.721	765.391	679.492	650.756	650.413	630.374	645.565	645.725	650.639	690.122	648.396	661.917	774.747	692.526	662.749	659.885	638.118	658.776	657.814
129	635.362	664.026	629.037	638.19	751.805	669.243	634.348	639.22	618.98	631.281	632.034	646.417	680.46	638.727	651.692	765.374	679.475	650.721	650.373	630.328	645.548	645.717	650.581	690.021	648.336	661.862	774.676	692.504	662.691	659.863	638.048	658.773	657.804
130	635.303	663.91	628.991	638.164	751.785	669.214	634.318	639.208	618.957	631.261	632.001	646.393	680.432	638.693	651.668	765.352	679.457	650.699	650.334	630.285	645.533	645.705	650.516	689.909	648.276	661.798	774.597	692.483	662.617	659.832	637.971	658.771	657.795
131	635.231	663.781	628.958	638.138	751.762	669.178	634.278	639.198	618.939	631.235	631.971	646.369	680.39	638.662	651.637	765.33	679.435	650.686	650.287	630.238	645.52	645.692	650.469	689.81	648.221	661.728	774.495	692.461	662.552	659.805	637.901	658.769	657.788
132	635.15	663.669	628.92	638.106	751.745	669.151	634.248	639.189	618.917	631.216	631.937	646.337	680.358	638.632	651.608	765.311	679.419	650.662	650.233	630.196	645.502	645.681	650.406	689.691	648.153	661.671	774.404	692.442	662.474	659.785	637.838	658.767	657.779
133	635.086	663.556	628.87	638.083	751.728	669.114	634.213	639.178	618.895	631.196	631.894	646.309	680.323	638.602	651.582	765.294	679.399	650.638	650.18	630.157	645.483	645.671	650.352	689.585	648.096	661.594	774.325	692.421	662.42	659.76	637.773	658.763	657.768
134	634.997	663.448	628.838	638.055	751.708	669.084	634.178	639.169	618.876	631.177	631.854	646.277	680.287	638.548	651.546	765.265	679.381	650.62	650.105	630.115	645.468	645.662	650.305	689.485	648.052	661.536	774.217	692.4	662.365	659.739	637.702	658.759	657.758
135	634.929	663.328	628.8	638.016	751.686	669.052	634.141	639.16	618.856	631.154	631.824	646.248	680.25	638.502	651.515	765.241	679.36	650.589	650.034	630.072	645.452	645.652	650.247	689.379	647.99	661.476	774.136	692.382	662.296	659.716	637.631	658.756	657.75
136	634.86	663.211	628.764	637.99	751.663	669.017	634.108	639.152	618.841	631.126	631.795	646.219	680.214	638.469	651.488	765.222	679.335	650.565	649.962	630.02	645.435	645.637	650.194	689.28	647.942	661.407	774.042	692.359	662.25	659.689	637.567	658.753	657.744
137	634.781	663.095	628.726	637.962	751.647	668.99	634.077	639.144	618.815	631.108	631.762	646.191	680.175	638.428	651.447	765.196	679.317	650.543	649.87	629.987	645.417	645.623	650.142	689.178	647.899	661.351	773.942	692.337	662.182	659.668	637.498	658.749	657.734
138	634.716	662.967	628.68	637.932	751.634	668.955	634.037	639.135	618.792	631.087	631.722	646.158	680.134	638.386	651.417	765.165	679.295	650.503	649.76	629.958	645.396	645.612	650.092	689.078	647.843	661.287	773.854	692.31	662.123	659.652	637.444	658.744	657.725
139	634.647	662.846	628.647	637.906	751.618	668.919	634.008	639.128	618.768	631.061	631.684	646.119	680.093	638.35	651.377	765.137	679.272	650.476	649.679	629.919	645.378	645.599	650.035	688.978	647.808	661.232	773.765	692.287	662.072	659.633	637.355	658.739	657.716
140	634.573	662.717	628.611	637.873	751.597	668.879	633.979	639.12	618.741	631.038	631.647	646.084	680.053	638.301	651.338	765.113	679.247	650.445	649.598	629.864	645.363	645.587	649.976	688.874	647.772	661.165	773.669	692.259	661.997	659.607	637.297	658.734	657.707
141	634.516	662.59	628.573	637.845	751.581	668.838	633.955	639.109	618.716	631.017	631.613	646.058	680.008	638.26	651.301	765.083	679.225	650.412	649.511	629.829	645.343	645.571	649.917	688.777	647.727	661.109	773.583	692.228	661.929	659.581	637.255	658.728	657.698
142	634.445	662.476	628.532	637.818	751.567	668.804	633.931	639.101	618.687	630.998	631.578	646.029	679.96	638.219	651.249	765.053	679.198	650.383	649.432	629.795	645.326	645.555	649.867	688.673	647.7	661.04	773.501	692.203	661.86	659.559	637.181	658.72	657.689
143	634.378	662.357	628.492	637.784	751.55	668.763	633.904	639.091	618.663	630.974	631.545	645.995	679.916	638.173	651.21	765.027	679.172	650.349	649.356	629.765	645.303	645.544	649.819	688.572	647.666	660.97	773.413	692.17	661.773	659.535	637.113	658.714	657.68
144	634.313	662.251	628.447	637.754	751.533	668.718	633.874	639.08	618.636	630.943	631.51	645.962	679.854	638.134	651.161	764.987	679.145	650.318	649.286	629.725	645.284	645.534	649.768	688.473	647.626	660.917	773.343	692.141	661.701	659.516	637.046	658.708	657.668
145	634.246	662.13	628.404	637.726	751.517	668.678	633.852	639.071	618.605	630.92	631.475	645.934	679.804	638.093	651.108	764.953	679.117	650.284	649.214	629.678	645.269	645.524	649.715	688.367	647.584	660.853	773.247	692.109	661.626	659.494	636.989	658.703	657.661
146	634.187	662.029	628.375	637.694	751.504	668.641	633.837	639.064	618.583	630.895	631.438	645.91	679.743	638.053	651.075	764.919	679.087	650.245	649.155	629.65	645.249	645.512	649.665	688.281	647.548	660.781	773.181	692.077	661.545	659.471	636.932	658.696	657.652
147	634.131	661.932	628.348	637.67	751.492	668.604	633.817	639.055	618.562	630.869	631.408	645.878	679.669	638.014	651.027	764.892	679.061	650.219	649.096	629.614	645.227	645.499	649.608	688.174	647.522	660.722	773.102	692.043	661.463	659.45	636.868	658.688	657.64
148	634.077	661.819	628.307	637.637	751.474	668.566	633.797	639.048	618.541	630.836	631.386	645.853	679.604	637.979	650.978	764.852	679.038	650.184	649.029	629.588	645.204	645.487	649.561	688.076	647.491	660.667	773.022	692.006	661.372	659.431	636.801	658.681	657.632
149	634.008	661.727	628.271	637.604	751.456	668.53	633.777	639.042	618.518	630.812	631.351	645.822	679.524	637.939	650.936	764.821	679.01	650.139	648.976	629.555	645.186	645.476	649.521	687.983	647.454	660.608	772.954	691.971	661.293	659.408	636.743	658.675	657.623
150	633.956	661.626	628.236	637.576	751.444	668.484	633.76	639.036	618.489	630.788	631.315	645.786	679.467	637.891	650.888	764.789	678.99	650.094	648.922	629.517	645.17	645.467	649.466	687.879	647.418	660.548	772.883	691.928	661.215	659.386	636.693	658.667	657.615
151	633.91	661.532	628.203	637.545	751.435	668.441	633.739	639.03	618.463	630.762	631.281	645.763	679.378	637.852	650.853	764.758	678.962	650.062	648.865	629.488	645.143	645.458	649.413	687.784	647.383	660.499	772.809	691.892	661.14	659.367	636.634	658.659	657.606
152	633.848	661.44	628.17	637.52	751.422	668.404	633.727	639.023	618.445	630.735	631.253	645.737	679.294	637.827	650.81	764.715	678.931	650.031	648.815	629.456	645.122	645.446	649.364	687.676	647.348	660.454	772.749	691.851	661.061	659.341	636.551	658.651	657.594
153	633.8	661.339	628.136	637.49	751.41	668.352	633.714	639.017	618.424	630.707	631.233	645.713	679.216	637.795	650.776	764.679	678.913	649.998	648.764	629.426	645.105	645.433	649.311	687.586	647.309	660.393	772.67	691.81	660.976	659.319	636.504	658.644	657.582
154	633.747	661.253	628.107	637.461	751.397	668.305	633.7	639.012	618.407	630.676	631.203	645.69	679.118	637.753	650.745	764.63	678.893	649.954	648.708	629.39	645.085	645.423	649.266	687.477	647.269	660.356	772.602	691.775	660.922	659.3	636.454	658.637	657.572
155	633.692	661.163	628.068	637.436	751.387	668.262	633.686	639.005	618.387	630.656	631.165	645.658	679.049	637.729	650.709	764.584	678.867	649.911	648.658	629.361	645.067	645.414	649.213	687.389	647.234	660.31	772.542	691.739	660.861	659.275	636.391	658.629	657.563
156	633.641	661.075	628.04	637.405	751.371	668.21	633.672	638.998	618.36	630.621	631.132	645.627	678.955	637.701	650.682	764.535	678.841	649.878	648.611	629.338	645.044	645.406	649.16	687.29	647.192	660.252	772.475	691.704	660.796	659.246	636.312	658.619	657.552
157	633.585	660.985	628.01	637.373	751.355	668.165	633.664	638.99	618.339	630.581	631.11	645.601	678.854	637.673	650.651	764.5	678.816	649.838	648.565	629.307	645.017	645.395	649.119	687.198	647.156	660.216	772.415	691.669	660.743	659.224	636.258	658.609	657.539
158	633.534	660.904	627.978	637.346	751.349	668.109	633.652	638.982	618.318	630.556	631.087	645.566	678.776	637.651	650.622	764.437	678.792	649.805	648.518	629.277	644.994	645.384	649.07	687.113	647.124	660.165	772.355	691.637	660.685	659.198	636.2	658.6	657.524
159	633.487	660.825	627.95	637.308	751.335	668.062	633.642	638.976	618.299	630.525	631.067	645.536	678.672	637.623	650.599	764.367	678.77	649.766	648.471	629.253	644.973	645.374	649.021	687.015	647.09	660.116	772.287	691.607	660.617	659.173	636.15	658.591	657.514
160	633.432	660.731	627.909	637.282	751.324	667.998	633.631	638.969	618.285	630.5	631.04	645.505	678.573	637.597	650.57	764.323	678.75	649.718	648.424	629.22	644.947	645.364	648.967	686.934	647.055	660.07	772.234	691.576	660.558	659.143	636.099	658.579	657.502
161	633.387	660.659	627.872	637.248	751.312	667.945	633.62	638.961	618.269	630.46	631.014	645.47	678.491	637.576	650.543	764.279	678.723	649.685	648.379	629.196	644.928	645.357	648.92	686.837	647.008	660.015	772.173	691.547	660.502	659.116	636.032	658.567	657.49
162	633.34	660.565	627.841	637.207	751.297	667.895	633.61	638.954	618.254	630.431	630.993	645.437	678.391	637.55	650.521	764.209	678.688	649.626	648.343	629.176	644.907	645.35	648.879	686.754	646.971	659.967	772.112	691.518	660.428	659.091	635.991	658.556	657.476
163	633.297	660.482	627.805	637.176	751.278	667.826	633.6	638.947	618.231	630.401	630.974	645.402	678.299	637.519	650.494	764.153	678.656	649.585	648.295	629.15	644.888	645.341	648.82	686.657	646.937	659.916	772.06	691.488	660.339	659.067	635.947	658.546	657.468
164	633.262	660.408	627.766	637.139	751.263	667.77	633.585	638.942	618.211	630.375	630.958	645.373	678.194	637.491	650.469	764.107	678.624	649.55	648.251	629.123	644.867	645.33	648.776	686.566	646.903	659.855	771.995	691.46	660.266	659.043	635.906	658.534	657.46
165	633.209	660.319	627.72	637.1	751.248	667.712	633.574	638.933	618.191	630.342	630.941	645.343	678.11	637.467	650.444	764.061	678.567	649.507	648.215	629.097	644.84	645.323	648.724	686.468	646.869	659.801	771.932	691.431	660.194	659.017	635.844	658.522	657.449
166	633.176	660.244	627.677	637.061	751.238	667.655	633.563	638.926	618.169	630.297	630.922	645.307	678.017	637.443	650.421	764.002	678.518	649.471	648.177	629.078	644.817	645.317	648.668	686.363	646.832	659.733	771.884	691.4	660.114	658.993	635.788	658.508	657.437
167	633.128	660.155	627.649	637.015	751.227	667.598	633.549	638.919	618.149	630.263	630.903	645.278	677.924	637.409	650.392	763.958	678.466	649.427	648.137	629.053	644.801	645.31	648.625	686.268	646.8	659.673	771.817	691.367	660.054	658.967	635.753	658.499	657.425
168	633.084	660.084	627.603	636.973	751.211	667.548	633.538	638.911	618.127	630.238	630.891	645.249	677.844	637.379	650.368	763.895	678.417	649.389	648.099	629.019	644.779	645.3	648.565	686.16	646.769	659.613	771.769	691.334	659.976	658.94	635.711	658.485	657.414
169	633.047	660.001	627.57	636.934	751.199	667.49	633.525	638.905	618.11	630.185	630.875	645.215	677.752	637.342	650.343	763.848	678.353	649.348	648.063	628.988	644.752	645.289	648.513	686.055	646.729	659.537	771.709	691.297	659.91	658.917	635.665	658.472	657.404
170	632.994	659.921	627.537	636.888	751.185	667.435	633.514	638.899	618.091	630.133	630.861	645.191	677.684	637.294	650.312	763.795	678.291	649.293	648.025	628.957	644.721	645.281	648.467	685.955	646.695	659.477	771.658	691.256	659.841	658.895	635.621	658.459	657.391
171	632.947	659.835	627.497	636.852	751.172	667.385	633.498	638.891	618.071	630.096	630.841	645.158	677.611	637.26	650.287	763.735	678.238	649.256	647.991	628.928	644.696	645.273	648.404	685.85	646.665	659.39	771.606	691.221	659.779	658.869	635.577	658.445	657.378
172	632.898	659.746	627.47	636.805	751.151	667.333	633.482	638.885	618.056	630.056	630.824	645.131	677.544	637.215	650.258	763.684	678.176	649.219	647.962	628.899	644.672	645.265	648.351	685.748	646.63	659.311	771.562	691.175	659.736	658.837	635.536	658.433	657.368
173	632.844	659.664	627.433	636.761	751.13	667.281	633.471	638.88	618.038	630.021	630.81	645.113	677.476	637.161	650.222	763.627	678.125	649.155	647.93	628.866	644.642	645.253	648.303	685.647	646.605	659.239	771.511	691.134	659.67	658.811	635.494	658.416	657.359
174	632.799	659.57	627.396	636.727	751.114	667.23	633.458	638.873	618.025	629.968	630.796	645.088	677.417	637.114	650.195	763.586	678.07	649.113	647.897	628.827	644.615	645.243	648.249	685.554	646.572	659.131	771.475	691.096	659.614	658.789	635.45	658.397	657.347
175	632.741	659.482	627.363	636.682	751.101	667.183	633.443	638.867	618.015	629.928	630.782	645.068	677.366	637.077	650.16	763.543	678.017	649.06	647.869	628.794	644.585	645.231	648.204	685.454	646.543	659.042	771.424	691.047	659.573	658.757	635.414	658.375	657.334
176	632.677	659.394	627.331	636.644	751.083	667.138	633.433	638.862	618.005	629.885	630.767	645.046	677.302	637.04	650.124	763.486	677.965	649.008	647.842	628.762	644.561	645.221	648.153	685.357	646.514	658.951	771.39	691.01	659.514	658.725	635.366	658.355	657.324
177	632.621	659.307	627.302	636.607	751.07	667.09	633.418	638.857	617.992	629.849	630.751	645.022	677.257	637	650.093	763.44	677.917	648.963	647.812	628.732	644.534	645.21	648.106	685.264	646.482	658.823	771.349	690.965	659.472	658.697	635.328	658.338	657.316
178	632.551	659.219	627.268	636.561	751.05	667.044	633.405	638.851	617.978	629.808	630.734	645.003	677.208	636.966	650.052	763.406	677.866	648.902	647.787	628.681	644.507	645.198	648.06	685.165	646.458	658.725	771.312	690.924	659.436	658.667	635.281	658.32	657.306
179	632.489	659.133	627.23	636.524	751.024	666.999	633.394	638.845	617.968	629.768	630.721	644.981	677.157	636.935	650.014	763.365	677.817	648.846	647.762	628.643	644.483	645.178	648.009	685.068	646.43	658.593	771.271	690.884	659.387	658.638	635.232	658.291	657.296
180	632.421	659.051	627.205	636.488	750.999	666.952	633.379	638.841	617.959	629.718	630.707	644.96	677.114	636.889	649.969	763.324	677.764	648.793	647.735	628.615	644.459	645.16	647.963	684.975	646.401	658.447	771.238	690.842	659.349	658.612	635.202	658.258	657.284
181	632.353	658.97	627.168	636.447	750.977	666.912	633.365	638.836	617.947	629.679	630.694	644.941	677.061	636.852	649.926	763.281	677.713	648.737	647.713	628.569	644.434	645.148	647.915	684.878	646.375	658.335	771.188	690.807	659.309	658.582	635.16	658.231	657.273
182	632.294	658.89	627.138	636.416	750.959	666.858	633.349	638.83	617.934	629.635	630.674	644.92	677.014	636.829	649.885	763.237	677.651	648.683	647.69	628.533	644.41	645.132	647.871	684.793	646.345	658.195	771.157	690.766	659.268	658.549	635.115	658.199	657.263
183	632.223	658.815	627.104	636.383	750.933	666.812	633.335	638.824	617.922	629.595	630.658	644.906	676.965	636.791	649.831	763.199	677.596	648.625	647.667	628.49	644.386	645.116	647.822	684.702	646.313	658.059	771.108	690.732	659.234	658.523	635.071	658.165	657.253
184	632.167	658.736	627.067	636.349	750.893	666.769	633.321	638.819	617.91	629.553	630.644	644.885	676.921	636.757	649.791	763.151	677.548	648.566	647.645	628.463	644.359	645.095	647.778	684.627	646.293	657.941	771.07	690.694	659.192	658.495	635.021	658.128	657.24
185	632.108	658.661	627.038	636.316	750.859	666.728	633.304	638.813	617.898	629.518	630.633	644.863	676.867	636.73	649.744	763.11	677.468	648.522	647.623	628.429	644.34	645.076	647.729	684.554	646.268	657.798	771.022	690.655	659.157	658.458	634.968	658.096	657.225
186	632.056	658.589	627.003	636.282	750.832	666.688	633.291	638.808	617.891	629.484	630.618	644.85	676.825	636.704	649.692	763.085	677.402	648.459	647.602	628.381	644.319	645.058	647.689	684.486	646.237	657.684	770.976	690.62	659.113	658.428	634.922	658.062	657.214
187	632.004	658.512	626.976	636.246	750.805	666.646	633.276	638.802	617.875	629.436	630.599	644.832	676.778	636.68	649.651	763.045	677.344	648.416	647.582	628.339	644.294	645.032	647.653	684.422	646.209	657.569	770.924	690.575	659.061	658.399	634.87	658.027	657.203
188	631.956	658.444	626.947	636.21	750.739	666.614	633.258	638.796	617.859	629.404	630.58	644.809	676.727	636.657	649.601	762.99	677.262	648.371	647.56	628.298	644.263	645.01	647.606	684.361	646.183	657.447	770.88	690.534	659.013	658.363	634.81	657.989	657.189
189	631.907	658.37	626.907	636.175	750.691	666.579	633.243	638.789	617.845	629.374	630.566	644.795	676.686	636.629	649.554	762.942	677.199	648.304	647.539	628.273	644.238	644.984	647.557	684.306	646.161	657.352	770.822	690.487	658.97	658.335	634.751	657.948	657.172
190	631.849	658.297	626.878	636.144	750.666	666.552	633.223	638.784	617.83	629.342	630.547	644.776	676.637	636.605	649.504	762.912	677.119	648.26	647.516	628.223	644.217	644.96	647.513	684.243	646.132	657.245	770.768	690.441	658.92	658.304	634.709	657.914	657.16
191	631.802	658.23	626.85	636.109	750.634	666.523	633.205	638.778	617.817	629.308	630.529	644.758	676.592	636.579	649.456	762.87	677.039	648.208	647.495	628.177	644.185	644.941	647.467	684.189	646.104	657.154	770.716	690.396	658.859	658.269	634.648	657.869	657.148
192	631.748	658.159	626.819	636.083	750.569	666.495	633.19	638.772	617.806	629.276	630.514	644.742	676.55	636.557	649.409	762.836	676.97	648.161	647.471	628.148	644.161	644.916	647.426	684.127	646.074	657.075	770.642	690.351	658.786	658.242	634.565	657.826	657.136
193	631.69	658.087	626.791	636.054	750.513	666.466	633.171	638.767	617.797	629.25	630.495	644.725	676.505	636.536	649.357	762.797	676.891	648.113	647.447	628.119	644.137	644.889	647.38	684.066	646.046	656.996	770.597	690.306	658.731	658.212	634.505	657.778	657.123
194	631.643	658.016	626.761	636.016	750.489	666.44	633.151	638.76	617.784	629.222	630.478	644.709	676.459	636.513	649.31	762.756	676.816	648.073	647.423	628.076	644.115	644.866	647.332	684.004	646.019	656.927	770.523	690.261	658.66	658.178	634.439	657.729	657.111
195	631.587	657.954	626.738	635.988	750.45	666.415	633.134	638.752	617.773	629.193	630.463	644.689	676.415	636.493	649.256	762.694	676.742	648.023	647.399	628.038	644.097	644.845	647.283	683.94	645.99	656.859	770.467	690.218	658.582	658.149	634.383	657.679	657.099
196	631.533	657.876	626.711	635.963	750.401	666.381	633.119	638.746	617.757	629.169	630.447	644.665	676.373	636.471	649.202	762.645	676.669	647.974	647.374	628.001	644.067	644.828	647.214	683.883	645.961	656.798	770.402	690.174	658.528	658.119	634.321	657.63	657.081
197	631.49	657.815	626.689	635.931	750.362	666.356	633.103	638.741	617.745	629.144	630.427	644.647	676.325	636.446	649.148	762.595	676.598	647.938	647.348	627.966	644.042	644.803	647.174	683.818	645.937	656.738	770.346	690.125	658.449	658.087	634.27	657.565	657.068
198	631.431	657.754	626.665	635.889	750.324	666.332	633.086	638.733	617.737	629.12	630.411	644.628	676.281	636.428	649.093	762.552	676.523	647.896	647.324	627.928	644.021	644.78	647.121	683.762	645.903	656.672	770.279	690.078	658.372	658.058	634.227	657.496	657.054
199	631.385	657.689	626.639	635.852	750.269	666.303	633.071	638.725	617.723	629.091	630.393	644.607	676.236	636.407	649.037	762.489	676.451	647.854	647.298	627.891	643.992	644.758	647.061	683.702	645.87	656.623	770.227	690.028	658.312	658.027	634.178	657.419	657.04
200	631.334	657.637	626.619	635.818	750.224	666.279	633.054	638.719	617.712	629.061	630.378	644.587	676.188	636.378	648.985	762.44	676.373	647.812	647.274	627.856	643.967	644.733	647.02	683.646	645.846	656.558	770.155	689.967	658.238	658	634.119	657.364	657.025
201	631.283	657.58	626.593	635.784	750.166	666.253	633.043	638.711	617.703	629.039	630.358	644.559	676.141	636.353	648.921	762.385	676.302	647.774	647.251	627.806	643.939	644.712	646.952	683.59	645.815	656.502	770.102	689.915	658.168	657.971	634.076	657.317	657.009
202	631.238	657.531	626.57	635.745	750.12	666.226	633.03	638.705	617.693	629.012	630.34	644.543	676.09	636.327	648.867	762.327	676.237	647.738	647.226	627.764	643.911	644.685	646.899	683.53	645.788	656.452	770.036	689.848	658.096	657.938	634.033	657.248	656.993
203	631.184	657.476	626.551	635.702	750.071	666.198	633.018	638.698	617.685	628.99	630.324	644.523	676.036	636.301	648.812	762.26	676.163	647.703	647.201	627.719	643.883	644.661	646.851	683.474	645.759	656.387	769.978	689.797	658.031	657.907	633.99	657.168	656.974
204	631.138	657.431	626.527	635.668	750.034	666.167	633.007	638.691	617.676	628.964	630.305	644.499	675.98	636.281	648.76	762.216	676.099	647.664	647.178	627.668	643.854	644.629	646.793	683.406	645.729	656.336	769.919	689.739	657.947	657.882	633.95	657.111	656.962
205	631.088	657.386	626.507	635.628	749.983	666.134	632.991	638.683	617.666	628.942	630.29	644.483	675.921	636.254	648.693	762.158	676.025	647.63	647.152	627.609	643.822	644.605	646.749	683.342	645.697	656.275	769.854	689.684	657.862	657.852	633.9	657.055	656.947
206	631.028	657.337	626.482	635.584	749.928	666.092	632.979	638.674	617.656	628.924	630.273	644.461	675.859	636.227	648.635	762.081	675.961	647.593	647.128	627.564	643.789	644.58	646.699	683.269	645.662	656.224	769.792	689.632	657.776	657.819	633.851	657.006	656.929
207	630.985	657.294	626.458	635.553	749.878	666.031	632.969	638.667	617.647	628.903	630.256	644.441	675.79	636.205	648.585	762.013	675.894	647.559	647.105	627.512	643.76	644.556	646.648	683.196	645.634	656.167	769.736	689.572	657.708	657.79	633.806	656.957	656.912
208	630.928	657.247	626.438	635.513	749.84	665.98	632.957	638.66	617.636	628.879	630.235	644.423	675.726	636.177	648.512	761.961	675.823	647.528	647.077	627.456	643.731	644.523	646.607	683.119	645.602	656.115	769.674	689.529	657.618	657.76	633.764	656.898	656.897
209	630.878	657.203	626.413	635.463	749.789	665.927	632.945	638.652	617.621	628.861	630.218	644.404	675.651	636.155	648.463	761.906	675.759	647.49	647.054	627.384	643.691	644.485	646.554	683.041	645.574	656.068	769.611	689.464	657.532	657.727	633.716	656.847	656.885
210	630.834	657.157	626.39	635.431	749.739	665.866	632.933	638.646	617.614	628.843	630.206	644.389	675.574	636.127	648.405	761.85	675.68	647.461	647.029	627.335	643.661	644.457	646.511	682.972	645.547	656.012	769.558	689.413	657.448	657.698	633.667	656.8	656.87
211	630.781	657.111	626.364	635.392	749.691	665.795	632.919	638.64	617.602	628.828	630.189	644.37	675.494	636.1	648.334	761.787	675.615	647.423	647.003	627.279	643.633	644.422	646.472	682.889	645.513	655.961	769.487	689.361	657.344	657.669	633.631	656.754	656.854
212	630.737	657.065	626.34	635.352	749.638	665.73	632.909	638.632	617.59	628.808	630.166	644.352	675.408	636.079	648.276	761.721	675.542	647.389	646.98	627.213	643.595	644.396	646.426	682.825	645.482	655.909	769.433	689.306	657.244	657.637	633.579	656.714	656.84
213	630.691	657.017	626.317	635.313	749.593	665.647	632.899	638.626	617.576	628.789	630.152	644.335	675.32	636.056	648.213	761.655	675.458	647.362	646.956	627.153	643.563	644.355	646.388	682.752	645.45	655.854	769.368	689.257	657.156	657.605	633.54	656.651	656.826
214	630.643	656.97	626.284	635.276	749.544	665.574	632.89	638.619	617.561	628.774	630.136	644.311	675.228	636.03	648.149	761.606	675.398	647.321	646.93	627.08	643.528	644.302	646.34	682.689	645.415	655.809	769.305	689.205	657.064	657.575	633.508	656.602	656.812
215	630.598	656.92	626.257	635.245	749.505	665.499	632.875	638.611	617.55	628.756	630.121	644.288	675.136	636.012	648.08	761.548	675.308	647.284	646.907	627.011	643.497	644.255	646.301	682.626	645.389	655.749	769.244	689.157	656.933	657.549	633.473	656.558	656.796
216	630.554	656.872	626.227	635.205	749.447	665.405	632.865	638.604	617.536	628.741	630.107	644.27	675.037	635.986	648.008	761.47	675.235	647.254	646.883	626.949	643.463	644.217	646.26	682.564	645.36	655.696	769.182	689.112	656.839	657.515	633.43	656.509	656.783
217	630.513	656.825	626.196	635.172	749.397	665.331	632.857	638.599	617.522	628.722	630.089	644.241	674.944	635.96	647.945	761.398	675.168	647.22	646.857	626.897	643.421	644.169	646.221	682.507	645.32	655.647	769.115	689.065	656.742	657.488	633.392	656.474	656.772
218	630.469	656.777	626.172	635.138	749.354	665.262	632.846	638.592	617.512	628.71	630.071	644.221	674.849	635.941	647.863	761.346	675.088	647.183	646.83	626.828	643.387	644.123	646.181	682.443	645.288	655.584	769.054	689.016	656.637	657.461	633.357	656.436	656.758
219	630.432	656.733	626.134	635.102	749.302	665.198	632.836	638.586	617.5	628.694	630.056	644.2	674.75	635.921	647.79	761.28	675.017	647.144	646.804	626.753	643.352	644.063	646.139	682.388	645.248	655.532	768.983	688.968	656.552	657.424	633.328	656.403	656.744
220	630.389	656.682	626.097	635.071	749.25	665.135	632.828	638.579	617.486	628.675	630.044	644.174	674.661	635.901	647.711	761.199	674.946	647.107	646.777	626.688	643.318	644.004	646.103	682.321	645.207	655.471	768.925	688.922	656.451	657.396	633.295	656.371	656.732
221	630.351	656.636	626.066	635.042	749.211	665.072	632.817	638.572	617.474	628.659	630.029	644.15	674.564	635.877	647.62	761.141	674.878	647.074	646.745	626.623	643.281	643.958	646.058	682.265	645.169	655.408	768.863	688.871	656.35	657.368	633.262	656.345	656.722
222	630.32	656.59	626.03	635.007	749.168	665.022	632.804	638.565	617.461	628.645	630.014	644.128	674.467	635.856	647.554	761.09	674.803	647.027	646.714	626.56	643.241	643.911	646.019	682.194	645.126	655.358	768.793	688.823	656.257	657.335	633.216	656.319	656.709
223	630.279	656.547	625.992	634.979	749.129	664.963	632.796	638.557	617.445	628.628	629.995	644.109	674.366	635.836	647.468	761.015	674.736	646.998	646.686	626.486	643.204	643.863	645.983	682.129	645.087	655.294	768.735	688.779	656.161	657.307	633.185	656.291	656.693
224	630.247	656.497	625.958	634.946	749.084	664.91	632.788	638.549	617.436	628.609	629.98	644.092	674.27	635.814	647.386	760.936	674.67	646.959	646.651	626.407	643.167	643.809	645.941	682.066	645.05	655.237	768.676	688.731	656.082	657.272	633.158	656.26	656.682
225	630.218	656.449	625.925	634.913	749.051	664.858	632.78	638.538	617.425	628.589	629.966	644.069	674.163	635.792	647.318	760.883	674.603	646.917	646.62	626.327	643.133	643.765	645.903	681.995	645.012	655.178	768.615	688.689	655.997	657.239	633.13	656.238	656.669
226	630.181	656.403	625.894	634.88	749.008	664.798	632.768	638.53	617.415	628.573	629.949	644.045	674.062	635.773	647.239	760.801	674.542	646.884	646.587	626.25	643.094	643.719	645.86	681.934	644.975	655.115	768.568	688.643	655.918	657.207	633.102	656.212	656.657
227	630.154	656.348	625.858	634.843	748.97	664.744	632.761	638.523	617.402	628.552	629.932	644.023	673.976	635.75	647.17	760.737	674.473	646.843	646.552	626.178	643.046	643.678	645.82	681.857	644.935	655.059	768.502	688.596	655.851	657.169	633.072	656.189	656.646
228	630.122	656.295	625.831	634.809	748.924	664.7	632.754	638.512	617.389	628.533	629.916	644.003	673.863	635.728	647.096	760.668	674.403	646.807	646.52	626.077	643.014	643.634	645.788	681.793	644.892	654.992	768.444	688.554	655.775	657.134	633.048	656.167	656.633
229	630.096	656.241	625.801	634.768	748.892	664.648	632.744	638.502	617.38	628.511	629.898	643.986	673.772	635.711	647.035	760.596	674.348	646.774	646.489	625.995	642.972	643.581	645.744	681.714	644.857	654.937	768.391	688.503	655.714	657.098	633.021	656.143	656.621
230	630.067	656.183	625.769	634.722	748.853	664.594	632.737	638.493	617.366	628.489	629.882	643.963	673.679	635.687	646.964	760.499	674.281	646.736	646.454	625.882	642.935	643.53	645.705	681.642	644.825	654.871	768.339	688.457	655.651	657.063	632.992	656.12	656.606
231	630.035	656.128	625.744	634.677	748.81	664.545	632.727	638.485	617.35	628.469	629.869	643.945	673.579	635.666	646.902	760.423	674.221	646.694	646.419	625.785	642.899	643.495	645.673	681.565	644.792	654.813	768.287	688.407	655.583	657.02	632.965	656.095	656.591
232	630.013	656.076	625.715	634.63	748.773	664.499	632.717	638.476	617.337	628.445	629.853	643.926	673.494	635.643	646.844	760.352	674.156	646.657	646.389	625.692	642.861	643.441	645.63	681.483	644.751	654.755	768.239	688.357	655.521	656.973	632.945	656.075	656.578
233	629.985	656.016	625.689	634.585	748.727	664.448	632.71	638.465	617.327	628.421	629.834	643.899	673.401	635.621	646.778	760.275	674.092	646.614	646.357	625.6	642.823	643.385	645.595	681.407	644.719	654.692	768.183	688.307	655.441	656.929	632.918	656.055	656.565
234	629.963	655.966	625.663	634.533	748.684	664.403	632.701	638.455	617.317	628.396	629.82	643.878	673.311	635.601	646.724	760.183	674.035	646.573	646.323	625.523	642.785	643.333	645.562	681.318	644.691	654.639	768.14	688.247	655.381	656.881	632.885	656.029	656.548
235	629.941	655.915	625.634	634.481	748.655	664.358	632.691	638.444	617.307	628.374	629.808	643.856	673.212	635.574	646.663	760.102	673.967	646.533	646.291	625.419	642.746	643.284	645.533	681.241	644.666	654.574	768.092	688.199	655.314	656.831	632.859	656.006	656.532
236	629.913	655.864	625.602	634.426	748.618	664.306	632.683	638.432	617.293	628.349	629.786	643.833	673.123	635.55	646.604	760.032	673.917	646.492	646.259	625.354	642.71	643.242	645.5	681.154	644.64	654.515	768.049	688.138	655.228	656.783	632.833	655.982	656.516
237	629.894	655.817	625.574	634.374	748.564	664.262	632.674	638.423	617.275	628.323	629.768	643.807	673.025	635.529	646.55	759.943	673.851	646.441	646.228	625.261	642.656	643.185	645.463	681.073	644.603	654.46	768.007	688.079	655.165	656.731	632.81	655.958	656.502
238	629.873	655.77	625.55	634.324	748.523	664.21	632.662	638.41	617.261	628.292	629.751	643.787	672.938	635.505	646.491	759.844	673.792	646.397	646.196	625.186	642.613	643.148	645.434	680.988	644.582	654.398	767.969	688.017	655.092	656.674	632.776	655.933	656.482
239	629.847	655.723	625.521	634.255	748.493	664.168	632.655	638.397	617.252	628.27	629.733	643.766	672.851	635.486	646.436	759.778	673.739	646.357	646.166	625.13	642.568	643.107	645.399	680.903	644.56	654.343	767.922	687.941	655.008	656.617	632.745	655.899	656.465
240	629.83	655.672	625.488	634.209	748.448	664.121	632.648	638.387	617.236	628.245	629.72	643.737	672.712	635.462	646.377	759.686	673.679	646.305	646.134	625.074	642.524	643.077	645.359	680.825	644.532	654.283	767.891	687.878	654.949	656.56	632.719	655.862	656.445
241	629.808	655.629	625.463	634.156	748.408	664.059	632.638	638.376	617.226	628.218	629.701	643.714	672.607	635.429	646.317	759.594	673.626	646.265	646.103	625.012	642.483	643.045	645.332	680.738	644.516	654.221	767.845	687.799	654.882	656.511	632.697	655.826	656.426
242	629.787	655.579	625.434	634.093	748.373	664.018	632.626	638.364	617.215	628.194	629.683	643.693	672.506	635.407	646.262	759.518	673.57	646.213	646.077	624.952	642.423	643.01	645.291	680.659	644.496	654.163	767.812	687.732	654.812	656.459	632.672	655.793	656.408
243	629.77	655.534	625.402	634.043	748.337	663.964	632.618	638.354	617.205	628.175	629.67	643.67	672.372	635.385	646.195	759.429	673.52	646.176	646.046	624.906	642.38	642.983	645.254	680.574	644.474	654.097	767.77	687.655	654.749	656.41	632.635	655.757	656.391
244	629.751	655.487	625.376	633.988	748.288	663.919	632.611	638.345	617.192	628.156	629.656	643.651	672.264	635.355	646.139	759.326	673.473	646.13	646.018	624.859	642.336	642.96	645.22	680.493	644.457	654.036	767.732	687.585	654.688	656.361	632.61	655.715	656.37
245	629.735	655.442	625.341	633.942	748.256	663.874	632.601	638.334	617.179	628.127	629.641	643.631	672.155	635.335	646.076	759.251	673.427	646.084	645.993	624.811	642.286	642.94	645.176	680.411	644.434	653.969	767.691	687.517	654.628	656.315	632.584	655.673	656.349
246	629.715	655.398	625.312	633.889	748.218	663.827	632.593	638.323	617.169	628.107	629.627	643.608	672.028	635.308	646.008	759.184	673.383	646.045	645.965	624.767	642.24	642.916	645.141	680.326	644.413	653.905	767.651	687.447	654.565	656.269	632.559	655.633	656.332
247	629.699	655.351	625.28	633.833	748.18	663.784	632.584	638.313	617.159	628.09	629.612	643.59	671.926	635.276	645.953	759.102	673.337	645.996	645.936	624.727	642.199	642.892	645.106	680.245	644.394	653.839	767.608	687.388	654.513	656.217	632.537	655.592	656.307
248	629.685	655.315	625.25	633.79	748.143	663.736	632.576	638.305	617.146	628.075	629.6	643.569	671.81	635.253	645.883	759.001	673.299	645.956	645.912	624.674	642.167	642.87	645.069	680.157	644.37	653.766	767.565	687.322	654.447	656.175	632.515	655.555	656.287
249	629.667	655.272	625.22	633.736	748.112	663.696	632.566	638.294	617.134	628.057	629.589	643.551	671.711	635.234	645.822	758.952	673.251	645.913	645.885	624.642	642.121	642.854	645.032	680.076	644.347	653.707	767.518	687.262	654.386	656.131	632.491	655.514	656.268
250	629.654	655.238	625.187	633.69	748.073	663.649	632.559	638.283	617.126	628.038	629.579	643.528	671.606	635.214	645.755	758.878	673.208	645.869	645.854	624.595	642.069	642.836	644.995	679.982	644.323	653.636	767.47	687.199	654.334	656.081	632.468	655.478	656.249
251	629.639	655.201	625.162	633.643	748.044	663.594	632.551	638.274	617.117	628.023	629.565	643.508	671.505	635.186	645.691	758.807	673.169	645.835	645.827	624.553	642.039	642.816	644.96	679.898	644.3	653.566	767.43	687.134	654.279	656.038	632.447	655.437	656.227
252	629.625	655.165	625.127	633.589	748.009	663.545	632.542	638.264	617.106	628.008	629.551	643.492	671.419	635.165	645.626	758.752	673.121	645.798	645.797	624.517	642.001	642.793	644.921	679.809	644.275	653.506	767.377	687.078	654.226	655.994	632.421	655.41	656.207
253	629.61	655.136	625.09	633.554	747.978	663.497	632.534	638.254	617.095	627.991	629.539	643.47	671.315	635.15	645.56	758.697	673.079	645.757	645.768	624.481	641.967	642.776	644.884	679.724	644.24	653.421	767.338	687.018	654.164	655.945	632.399	655.371	656.186
254	629.596	655.103	625.064	633.507	747.944	663.43	632.525	638.245	617.083	627.977	629.53	643.452	671.23	635.129	645.5	758.643	673.031	645.73	645.74	624.442	641.923	642.755	644.845	679.64	644.216	653.359	767.288	686.96	654.115	655.902	632.377	655.332	656.166
255	629.581	655.072	625.035	633.455	747.916	663.371	632.516	638.234	617.073	627.962	629.519	643.435	671.143	635.107	645.435	758.597	672.98	645.691	645.711	624.404	641.889	642.735	644.802	679.552	644.188	653.277	767.242	686.907	654.063	655.857	632.348	655.295	656.143
256	629.566	655.039	625.001	633.415	747.884	663.301	632.509	638.225	617.063	627.948	629.506	643.412	671.038	635.092	645.374	758.541	672.937	645.657	645.679	624.368	641.855	642.715	644.766	679.47	644.156	653.194	767.201	686.849	654.002	655.815	632.317	655.262	656.119
257	629.551	655.007	624.973	633.369	747.856	663.231	632.5	638.218	617.051	627.932	629.493	643.393	670.964	635.073	645.31	758.491	672.885	645.621	645.648	624.339	641.814	642.697	644.729	679.385	644.128	653.114	767.158	686.798	653.956	655.767	632.293	655.233	656.097
258	629.532	654.974	624.944	633.327	747.825	663.153	632.491	638.206	617.039	627.915	629.483	643.374	670.866	635.053	645.248	758.443	672.837	645.581	645.62	624.299	641.781	642.681	644.692	679.303	644.092	653.018	767.114	686.742	653.894	655.724	632.264	655.198	656.074
259	629.514	654.939	624.916	633.287	747.795	663.083	632.484	638.196	617.032	627.902	629.475	643.352	670.784	635.036	645.193	758.406	672.79	645.549	645.586	624.262	641.749	642.659	644.654	679.222	644.057	652.929	767.072	686.692	653.831	655.683	632.233	655.166	656.045
260	629.498	654.905	624.887	633.247	747.755	663.005	632.475	638.186	617.023	627.887	629.465	643.335	670.698	635.019	645.127	758.353	672.736	645.503	645.554	624.221	641.715	642.638	644.615	679.141	644.027	652.819	767.028	686.641	653.784	655.635	632.207	655.127	656.019
261	629.478	654.862	624.862	633.204	747.724	662.917	632.467	638.177	617.013	627.869	629.456	643.316	670.609	635.002	645.069	758.308	672.692	645.467	645.523	624.184	641.678	642.618	644.58	679.061	643.991	652.731	766.986	686.588	653.727	655.597	632.183	655.098	655.996
262	629.458	654.826	624.84	633.165	747.698	662.835	632.457	638.167	617.005	627.854	629.444	643.296	670.524	634.982	645.01	758.263	672.637	645.426	645.489	624.141	641.64	642.599	644.539	678.977	643.954	652.632	766.941	686.542	653.673	655.553	632.155	655.07	655.966
263	629.441	654.787	624.811	633.134	747.67	662.753	632.45	638.159	616.995	627.837	629.434	643.272	670.43	634.964	644.944	758.227	672.594	645.379	645.457	624.086	641.61	642.582	644.508	678.896	643.915	652.541	766.891	686.485	653.61	655.506	632.124	655.029	655.939
264	629.418	654.744	624.79	633.097	747.639	662.678	632.442	638.15	616.985	627.824	629.426	643.251	670.352	634.948	644.883	758.17	672.543	645.341	645.428	624.049	641.571	642.562	644.477	678.817	643.875	652.462	766.844	686.44	653.553	655.469	632.092	654.987	655.911
265	629.402	654.706	624.769	633.062	747.613	662.583	632.433	638.142	616.977	627.804	629.415	643.236	670.253	634.932	644.813	758.131	672.487	645.302	645.392	623.998	641.526	642.538	644.438	678.734	643.837	652.374	766.794	686.385	653.499	655.423	632.065	654.949	655.886
266	629.384	654.667	624.744	633.03	747.578	662.497	632.426	638.132	616.968	627.783	629.404	643.209	670.175	634.914	644.753	758.081	672.442	645.254	645.36	623.945	641.492	642.52	644.412	678.657	643.788	652.306	766.744	686.327	653.426	655.386	632.038	654.915	655.861
267	629.364	654.627	624.722	633.001	747.552	662.424	632.418	638.122	616.963	627.766	629.395	643.185	670.091	634.898	644.682	758.032	672.384	645.212	645.33	623.899	641.448	642.498	644.379	678.583	643.752	652.231	766.697	686.275	653.372	655.342	632.008	654.861	655.827
268	629.347	654.588	624.704	632.972	747.525	662.328	632.411	638.114	616.955	627.748	629.386	643.166	670.002	634.877	644.614	757.981	672.331	645.175	645.294	623.842	641.407	642.479	644.347	678.51	643.711	652.159	766.641	686.21	653.297	655.3	631.971	654.798	655.794
269	629.328	654.548	624.683	632.94	747.488	662.257	632.405	638.105	616.947	627.731	629.374	643.144	669.93	634.86	644.549	757.939	672.274	645.13	645.26	623.795	641.362	642.453	644.325	678.441	643.671	652.101	766.589	686.154	653.209	655.26	631.937	654.741	655.77
270	629.314	654.51	624.662	632.917	747.455	662.177	632.398	638.096	616.941	627.71	629.363	643.124	669.838	634.845	644.474	757.876	672.217	645.086	645.229	623.738	641.314	642.43	644.296	678.376	643.628	652.028	766.538	686.084	653.15	655.218	631.909	654.686	655.739
271	629.295	654.472	624.642	632.888	747.436	662.085	632.389	638.088	616.933	627.694	629.352	643.102	669.761	634.821	644.412	757.818	672.161	645.044	645.196	623.677	641.273	642.405	644.269	678.311	643.58	651.971	766.483	686.021	653.069	655.18	631.87	654.615	655.707
272	629.279	654.437	624.623	632.858	747.395	662.003	632.382	638.079	616.925	627.675	629.342	643.078	669.688	634.803	644.343	757.769	672.096	645.003	645.16	623.621	641.223	642.378	644.247	678.247	643.544	651.908	766.435	685.952	652.983	655.134	631.842	654.549	655.671
273	629.264	654.4	624.601	632.836	747.37	661.932	632.375	638.071	616.918	627.654	629.329	643.052	669.599	634.786	644.276	757.71	672.037	644.96	645.129	623.574	641.175	642.351	644.219	678.184	643.507	651.843	766.384	685.879	652.884	655.094	631.806	654.482	655.647
274	629.247	654.364	624.581	632.807	747.344	661.86	632.369	638.062	616.912	627.636	629.316	643.031	669.528	634.766	644.211	757.647	671.972	644.921	645.096	623.51	641.126	642.318	644.197	678.117	643.462	651.788	766.331	685.812	652.805	655.055	631.781	654.424	655.61
275	629.232	654.333	624.564	632.78	747.315	661.779	632.36	638.052	616.906	627.618	629.306	643.009	669.452	634.743	644.145	757.59	671.905	644.877	645.061	623.45	641.075	642.293	644.174	678.051	643.426	651.72	766.286	685.728	652.716	655.01	631.756	654.366	655.569
276	629.218	654.298	624.54	632.755	747.281	661.708	632.352	638.043	616.901	627.603	629.294	642.987	669.369	634.724	644.082	757.525	671.844	644.839	645.029	623.394	641.031	642.264	644.149	677.981	643.386	651.664	766.234	685.664	652.615	654.975	631.728	654.312	655.536
277	629.202	654.268	624.521	632.728	747.251	661.644	632.346	638.034	616.894	627.586	629.281	642.964	669.3	634.708	644.017	757.461	671.781	644.804	644.998	623.344	640.965	642.233	644.127	677.908	643.349	651.6	766.19	685.585	652.54	654.936	631.702	654.26	655.503
278	629.19	654.237	624.5	632.702	747.218	661.584	632.339	638.025	616.887	627.564	629.272	642.944	669.223	634.685	643.959	757.399	671.715	644.763	644.962	623.281	640.916	642.203	644.102	677.839	643.314	651.541	766.143	685.508	652.437	654.894	631.679	654.209	655.473
279	629.176	654.208	624.48	632.675	747.188	661.522	632.334	638.016	616.882	627.547	629.264	642.922	669.144	634.665	643.896	757.332	671.651	644.736	644.929	623.216	640.863	642.177	644.079	677.757	643.269	651.484	766.094	685.437	652.33	654.865	631.659	654.167	655.426
280	629.159	654.18	624.463	632.646	747.158	661.474	632.329	638.005	616.876	627.53	629.254	642.902	669.071	634.647	643.84	757.257	671.581	644.702	644.897	623.164	640.809	642.149	644.054	677.685	643.236	651.416	766.051	685.352	652.243	654.825	631.637	654.118	655.395
281	629.148	654.15	624.444	632.617	747.116	661.419	632.321	637.996	616.869	627.515	629.244	642.884	668.987	634.624	643.785	757.185	671.521	644.672	644.861	623.099	640.754	642.122	644.026	677.607	643.203	651.362	766.002	685.275	652.158	654.791	631.618	654.066	655.359
282	629.132	654.124	624.425	632.586	747.067	661.372	632.315	637.987	616.862	627.495	629.235	642.862	668.913	634.601	643.724	757.122	671.451	644.64	644.827	623.05	640.7	642.098	644.002	677.54	643.17	651.295	765.954	685.189	652.067	654.762	631.599	654.021	655.326
283	629.118	654.093	624.403	632.561	747.035	661.328	632.31	637.978	616.856	627.475	629.226	642.839	668.824	634.581	643.673	757.044	671.379	644.608	644.797	622.99	640.644	642.074	643.976	677.464	643.135	651.231	765.907	685.098	651.973	654.73	631.575	653.978	655.283
284	629.105	654.068	624.384	632.527	747.002	661.28	632.305	637.969	616.85	627.461	629.216	642.818	668.748	634.553	643.617	756.939	671.311	644.583	644.764	622.932	640.582	642.052	643.946	677.358	643.102	651.169	765.862	685.012	651.872	654.701	631.555	653.93	655.245
285	629.09	654.041	624.366	632.496	746.957	661.234	632.3	637.957	616.845	627.44	629.209	642.8	668.661	634.531	643.564	756.881	671.238	644.552	644.729	622.878	640.534	642.033	643.913	677.288	643.076	651.093	765.812	684.917	651.791	654.671	631.534	653.89	655.216
286	629.075	654.012	624.345	632.471	746.912	661.179	632.293	637.947	616.837	627.42	629.199	642.776	668.573	634.515	643.509	756.801	671.172	644.523	644.7	622.829	640.478	642.013	643.885	677.199	643.044	651.032	765.77	684.821	651.691	654.648	631.514	653.847	655.177
287	629.061	653.988	624.328	632.439	746.877	661.135	632.288	637.937	616.828	627.401	629.187	642.756	668.493	634.485	643.452	756.722	671.092	644.493	644.668	622.771	640.429	641.989	643.852	677.115	643.012	650.958	765.715	684.716	651.598	654.62	631.494	653.812	655.145
288	629.049	653.959	624.308	632.407	746.828	661.08	632.284	637.926	616.821	627.383	629.182	642.735	668.402	634.458	643.401	756.64	671.022	644.463	644.638	622.711	640.375	641.975	643.819	677.034	642.984	650.889	765.673	684.616	651.51	654.594	631.474	653.771	655.114
289	629.035	653.935	624.282	632.38	746.788	661.026	632.277	637.915	616.814	627.364	629.175	642.711	668.319	634.437	643.341	756.574	670.952	644.438	644.609	622.654	640.328	641.956	643.792	676.944	642.955	650.823	765.621	684.51	651.4	654.574	631.45	653.736	655.084
290	629.021	653.909	624.262	632.353	746.75	660.974	632.272	637.901	616.804	627.345	629.165	642.691	668.226	634.421	643.286	756.487	670.877	644.409	644.578	622.612	640.284	641.937	643.753	676.854	642.926	650.748	765.576	684.391	651.316	654.549	631.428	653.703	655.055
291	629.008	653.886	624.239	632.32	746.707	660.921	632.265	637.885	616.796	627.327	629.155	642.672	668.143	634.402	643.232	756.422	670.815	644.374	644.548	622.551	640.241	641.918	643.721	676.77	642.9	650.685	765.53	684.287	651.233	654.527	631.403	653.671	655.025
292	628.996	653.865	624.214	632.294	746.662	660.869	632.26	637.87	616.785	627.31	629.148	642.649	668.058	634.378	643.166	756.348	670.738	644.352	644.517	622.492	640.19	641.903	643.687	676.684	642.873	650.609	765.486	684.167	651.141	654.51	631.377	653.637	654.993
293	628.984	653.843	624.192	632.267	746.635	660.816	632.256	637.857	616.777	627.289	629.141	642.625	667.971	634.356	643.111	756.273	670.675	644.317	644.484	622.423	640.154	641.886	643.647	676.594	642.846	650.543	765.438	684.055	651.075	654.488	631.348	653.599	654.969
294	628.972	653.827	624.168	632.233	746.592	660.77	632.249	637.843	616.773	627.273	629.134	642.606	667.902	634.341	643.047	756.2	670.611	644.287	644.451	622.366	640.117	641.869	643.619	676.516	642.816	650.473	765.399	683.94	650.993	654.471	631.323	653.567	654.942
295	628.959	653.807	624.146	632.205	746.553	660.712	632.244	637.829	616.765	627.256	629.125	642.589	667.816	634.322	642.983	756.147	670.543	644.262	644.417	622.3	640.082	641.852	643.585	676.427	642.792	650.402	765.349	683.815	650.91	654.453	631.297	653.526	654.919
296	628.947	653.792	624.116	632.176	746.517	660.668	632.24	637.814	616.759	627.24	629.116	642.57	667.746	634.302	642.923	756.07	670.487	644.23	644.383	622.221	640.038	641.837	643.542	676.352	642.768	650.335	765.308	683.708	650.859	654.436	631.267	653.482	654.894
297	628.934	653.774	624.092	632.144	746.485	660.625	632.234	637.8	616.75	627.224	629.109	642.546	667.681	634.284	642.857	756	670.424	644.201	644.348	622.162	640.004	641.823	643.513	676.273	642.742	650.265	765.262	683.585	650.787	654.42	631.231	653.439	654.87
298	628.921	653.758	624.073	632.115	746.445	660.575	632.23	637.786	616.741	627.209	629.102	642.528	667.603	634.26	642.797	755.935	670.342	644.169	644.311	622.098	639.968	641.807	643.478	676.183	642.719	650.196	765.216	683.473	650.719	654.403	631.208	653.396	654.847
299	628.908	653.743	624.045	632.084	746.419	660.529	632.225	637.771	616.731	627.198	629.095	642.51	667.544	634.245	642.732	755.874	670.269	644.143	644.275	622.029	639.931	641.789	643.443	676.109	642.69	650.13	765.175	683.356	650.662	654.388	631.179	653.352	654.822
300	628.894	653.725	624.022	632.057	746.385	660.49	632.22	637.755	616.723	627.182	629.086	642.493	667.479	634.228	642.679	755.792	670.196	644.111	644.24	621.95	639.895	641.774	643.405	676.022	642.663	650.056	765.125	683.236	650.595	654.371	631.149	653.309	654.801
301	628.88	653.707	623.998	632.025	746.35	660.451	632.215	637.743	616.715	627.168	629.077	642.476	667.415	634.213	642.619	755.735	670.126	644.08	644.203	621.887	639.853	641.761	643.368	675.944	642.64	649.994	765.078	683.132	650.545	654.354	631.105	653.259	654.778
302	628.861	653.688	623.973	631.988	746.319	660.411	632.211	637.731	616.705	627.154	629.069	642.455	667.357	634.199	642.564	755.666	670.044	644.053	644.167	621.818	639.817	641.747	643.338	675.865	642.609	649.929	765.033	683.005	650.479	654.337	631.078	653.216	654.756
303	628.847	653.669	623.95	631.963	746.3	660.37	632.206	637.716	616.699	627.141	629.063	642.438	667.295	634.184	642.513	755.591	669.982	644.022	644.132	621.751	639.782	641.733	643.295	675.788	642.585	649.869	764.987	682.91	650.42	654.316	631.044	653.169	654.732
304	628.831	653.648	623.929	631.928	746.263	660.333	632.202	637.703	616.69	627.128	629.056	642.419	667.241	634.17	642.457	755.522	669.908	643.994	644.094	621.672	639.735	641.717	643.257	675.709	642.557	649.813	764.939	682.792	650.362	654.299	631.002	653.122	654.706
305	628.809	653.627	623.906	631.895	746.233	660.294	632.196	637.689	616.682	627.113	629.048	642.403	667.187	634.153	642.411	755.464	669.838	643.965	644.058	621.61	639.7	641.704	643.228	675.637	642.525	649.753	764.9	682.694	650.295	654.281	630.966	653.076	654.684
306	628.791	653.606	623.883	631.866	746.207	660.254	632.191	637.673	616.675	627.1	629.039	642.385	667.138	634.137	642.358	755.381	669.777	643.935	644.024	621.538	639.662	641.689	643.188	675.57	642.501	649.707	764.844	682.603	650.228	654.259	630.923	653.033	654.661
307	628.771	653.583	623.855	631.828	746.182	660.221	632.186	637.656	616.666	627.089	629.032	642.368	667.088	634.125	642.314	755.326	669.706	643.907	643.987	621.481	639.618	641.674	643.156	675.49	642.472	649.655	764.808	682.504	650.171	654.242	630.888	652.99	654.635
308	628.749	653.562	623.833	631.796	746.151	660.18	632.181	637.643	616.658	627.076	629.024	642.349	667.036	634.113	642.269	755.265	669.648	643.879	643.952	621.4	639.569	641.656	643.123	675.431	642.44	649.611	764.757	682.427	650.084	654.22	630.848	652.933	654.61
309	628.73	653.542	623.806	631.762	746.127	660.143	632.175	637.629	616.648	627.062	629.016	642.329	666.996	634.099	642.224	755.192	669.586	643.851	643.918	621.327	639.528	641.641	643.084	675.358	642.406	649.567	764.717	682.343	650.01	654.201	630.81	652.89	654.582
310	628.707	653.52	623.786	631.727	746.092	660.109	632.17	637.616	616.64	627.047	629.007	642.312	666.946	634.089	642.183	755.129	669.518	643.822	643.879	621.277	639.49	641.626	643.048	675.285	642.376	649.525	764.675	682.267	649.948	654.182	630.768	652.845	654.557
311	628.684	653.5	623.762	631.687	746.063	660.072	632.165	637.602	616.634	627.037	628.999	642.294	666.903	634.077	642.141	755.075	669.467	643.793	643.843	621.209	639.427	641.609	643.01	675.224	642.348	649.487	764.633	682.193	649.87	654.16	630.731	652.794	654.525
312	628.664	653.48	623.733	631.647	746.037	660.038	632.16	637.588	616.625	627.021	628.992	642.275	666.86	634.061	642.101	755.001	669.401	643.77	643.805	621.157	639.383	641.588	642.977	675.146	642.311	649.444	764.592	682.116	649.799	654.142	630.694	652.747	654.501
313	628.638	653.462	623.711	631.611	746.01	660.002	632.154	637.576	616.614	627.008	628.984	642.256	666.813	634.051	642.061	754.944	669.345	643.74	643.768	621.102	639.336	641.571	642.941	675.074	642.279	649.41	764.556	682.044	649.724	654.121	630.659	652.702	654.471
314	628.619	653.443	623.682	631.568	745.979	659.967	632.148	637.561	616.604	626.995	628.976	642.239	666.774	634.038	642.019	754.897	669.288	643.715	643.731	621.057	639.278	641.553	642.897	675.003	642.25	649.37	764.51	681.962	649.654	654.099	630.623	652.661	654.443
315	628.595	653.425	623.657	631.529	745.952	659.931	632.142	637.546	616.594	626.982	628.968	642.223	666.727	634.025	641.983	754.835	669.225	643.689	643.693	621.008	639.224	641.534	642.865	674.927	642.206	649.329	764.477	681.884	649.577	654.081	630.595	652.614	654.416
316	628.572	653.409	623.632	631.493	745.921	659.898	632.135	637.533	616.58	626.966	628.96	642.204	666.688	634.013	641.94	754.775	669.172	643.656	643.657	620.959	639.161	641.514	642.831	674.857	642.172	649.294	764.431	681.801	649.501	654.056	630.563	652.563	654.386
317	628.552	653.392	623.603	631.453	745.888	659.863	632.129	637.52	616.569	626.952	628.952	642.184	666.644	634.001	641.903	754.732	669.112	643.634	643.62	620.91	639.101	641.492	642.793	674.784	642.134	649.248	764.389	681.715	649.434	654.038	630.532	652.529	654.362
318	628.53	653.376	623.575	631.414	745.854	659.824	632.123	637.509	616.56	626.938	628.946	642.168	666.602	633.989	641.866	754.679	669.049	643.605	643.584	620.869	639.033	641.473	642.769	674.712	642.096	649.212	764.349	681.637	649.357	654.016	630.502	652.477	654.331
319	628.512	653.361	623.542	631.379	745.827	659.79	632.117	637.497	616.548	626.923	628.937	642.148	666.565	633.978	641.825	754.627	668.996	643.579	643.547	620.83	638.955	641.457	642.738	674.65	642.059	649.17	764.302	681.544	649.267	653.993	630.472	652.436	654.304
320	628.492	653.345	623.517	631.346	745.793	659.754	632.11	637.481	616.537	626.908	628.928	642.131	666.516	633.966	641.791	754.585	668.929	643.552	643.509	620.788	638.884	641.436	642.709	674.577	642.019	649.129	764.258	681.459	649.206	653.974	630.45	652.392	654.279
321	628.472	653.331	623.494	631.306	745.764	659.723	632.103	637.468	616.525	626.892	628.921	642.116	666.48	633.957	641.753	754.534	668.875	643.524	643.473	620.739	638.81	641.409	642.686	674.513	641.978	649.092	764.215	681.372	649.126	653.95	630.422	652.351	654.256
322	628.458	653.315	623.456	631.272	745.723	659.684	632.097	637.459	616.513	626.877	628.914	642.094	666.433	633.945	641.72	754.489	668.809	643.497	643.432	620.702	638.739	641.391	642.658	674.446	641.942	649.051	764.159	681.275	649.048	653.929	630.393	652.307	654.227
323	628.44	653.301	623.425	631.244	745.692	659.647	632.091	637.448	616.501	626.86	628.907	642.077	666.391	633.932	641.683	754.45	668.74	643.467	643.39	620.665	638.652	641.368	642.636	674.377	641.909	649.016	764.112	681.187	648.985	653.907	630.37	652.261	654.204
324	628.422	653.287	623.395	631.203	745.661	659.614	632.086	637.436	616.49	626.844	628.897	642.057	666.348	633.924	641.653	754.41	668.685	643.44	643.351	620.629	638.579	641.345	642.611	674.316	641.868	648.98	764.06	681.085	648.899	653.885	630.343	652.225	654.181
325	628.409	653.273	623.358	631.167	745.631	659.58	632.079	637.422	616.48	626.826	628.889	642.039	666.298	633.913	641.62	754.366	668.6	643.415	643.309	620.586	638.511	641.318	642.588	674.244	641.834	648.943	764.007	680.997	648.826	653.862	630.316	652.187	654.157
326	628.392	653.259	623.33	631.136	745.592	659.541	632.074	637.412	616.471	626.81	628.882	642.023	666.255	633.9	641.588	754.331	668.545	643.387	643.265	620.55	638.425	641.294	642.565	674.186	641.805	648.913	763.959	680.899	648.76	653.841	630.292	652.134	654.13
327	628.378	653.244	623.297	631.097	745.565	659.507	632.069	637.403	616.456	626.796	628.874	642.006	666.204	633.889	641.56	754.295	668.47	643.362	643.223	620.514	638.355	641.268	642.54	674.119	641.767	648.879	763.902	680.809	648.69	653.821	630.269	652.085	654.112
328	628.363	653.231	623.264	631.065	745.532	659.467	632.063	637.394	616.442	626.78	628.865	641.99	666.159	633.878	641.528	754.255	668.394	643.338	643.18	620.483	638.285	641.236	642.521	674.061	641.734	648.846	763.85	680.723	648.625	653.796	630.246	652.043	654.088
329	628.349	653.216	623.238	631.029	745.494	659.427	632.058	637.384	616.43	626.763	628.856	641.974	666.112	633.865	641.501	754.219	668.334	643.309	643.137	620.441	638.206	641.204	642.495	674.001	641.705	648.816	763.801	680.63	648.555	653.772	630.217	651.996	654.066
330	628.336	653.202	623.206	630.998	745.462	659.393	632.053	637.375	616.416	626.746	628.845	641.959	666.065	633.855	641.473	754.187	668.254	643.289	643.095	620.408	638.134	641.167	642.47	673.945	641.668	648.782	763.75	680.555	648.491	653.753	630.194	651.947	654.045
331	628.319	653.187	623.177	630.966	745.43	659.355	632.048	637.366	616.404	626.733	628.836	641.945	666.022	633.845	641.445	754.146	668.186	643.265	643.053	620.38	638.063	641.134	642.451	673.896	641.637	648.752	763.705	680.466	648.432	653.728	630.171	651.898	654.023
332	628.307	653.171	623.149	630.929	745.396	659.314	632.043	637.357	616.391	626.717	628.825	641.932	665.976	633.833	641.419	754.106	668.115	643.24	643.008	620.348	637.995	641.102	642.43	673.836	641.61	648.717	763.661	680.395	648.365	653.701	630.149	651.851	654.004
333	628.29	653.157	623.124	630.903	745.368	659.276	632.038	637.348	616.375	626.702	628.816	641.92	665.931	633.821	641.392	754.068	668.04	643.219	642.962	620.309	637.925	641.058	642.404	673.792	641.574	648.687	763.61	680.32	648.312	653.677	630.13	651.793	653.982
334	628.277	653.138	623.098	630.872	745.342	659.244	632.033	637.34	616.362	626.686	628.805	641.906	665.885	633.811	641.367	754.024	667.972	643.196	642.924	620.274	637.847	641.016	642.382	673.739	641.546	648.653	763.573	680.245	648.248	653.649	630.098	651.747	653.962
335	628.265	653.123	623.074	630.843	745.302	659.212	632.028	637.333	616.347	626.673	628.791	641.892	665.837	633.802	641.339	753.988	667.899	643.174	642.875	620.248	637.786	640.976	642.361	673.687	641.514	648.618	763.53	680.18	648.175	653.623	630.077	651.695	653.942
336	628.249	653.106	623.047	630.821	745.272	659.176	632.023	637.322	616.336	626.66	628.782	641.881	665.798	633.791	641.314	753.945	667.825	643.153	642.835	620.211	637.713	640.937	642.341	673.641	641.483	648.588	763.488	680.106	648.128	653.595	630.058	651.643	653.922
337	628.236	653.09	623.02	630.793	745.241	659.146	632.019	637.313	616.325	626.644	628.772	641.87	665.748	633.778	641.289	753.898	667.757	643.135	642.795	620.176	637.651	640.902	642.315	673.583	641.457	648.549	763.446	680.046	648.069	653.569	630.037	651.591	653.898
338	628.224	653.073	622.996	630.77	745.208	659.117	632.014	637.305	616.312	626.63	628.762	641.855	665.703	633.767	641.262	753.85	667.687	643.11	642.755	620.145	637.573	640.852	642.295	673.531	641.424	648.519	763.408	679.975	648.002	653.54	630.006	651.541	653.876
339	628.209	653.057	622.973	630.749	745.183	659.086	632.008	637.296	616.3	626.618	628.75	641.842	665.661	633.756	641.238	753.81	667.627	643.09	642.716	620.113	637.514	640.812	642.274	673.478	641.395	648.484	763.362	679.913	647.948	653.511	629.987	651.485	653.857
340	628.197	653.042	622.942	630.725	745.156	659.055	632.004	637.288	616.289	626.602	628.738	641.831	665.615	633.748	641.212	753.761	667.558	643.07	642.677	620.082	637.445	640.778	642.248	673.417	641.366	648.45	763.33	679.849	647.892	653.486	629.967	651.427	653.835
341	628.185	653.025	622.919	630.703	745.12	659.023	631.999	637.278	616.273	626.585	628.726	641.82	665.576	633.74	641.185	753.708	667.497	643.048	642.641	620.048	637.377	640.742	642.228	673.369	641.332	648.42	763.281	679.783	647.829	653.455	629.946	651.373	653.808
342	628.171	653.01	622.896	630.678	745.086	658.989	631.994	637.268	616.262	626.571	628.719	641.805	665.53	633.731	641.161	753.669	667.437	643.028	642.604	620.014	637.31	640.704	642.202	673.313	641.304	648.386	763.247	679.725	647.775	653.429	629.921	651.312	653.789
343	628.159	652.996	622.866	630.657	745.066	658.954	631.99	637.259	616.252	626.558	628.707	641.794	665.491	633.723	641.132	753.617	667.374	643.008	642.571	619.98	637.249	640.666	642.178	673.262	641.272	648.359	763.203	679.653	647.72	653.403	629.903	651.247	653.762
344	628.147	652.98	622.842	630.631	745.038	658.921	631.984	637.25	616.241	626.541	628.696	641.781	665.452	633.716	641.106	753.574	667.325	642.985	642.537	619.952	637.189	640.636	642.156	673.218	641.242	648.328	763.165	679.592	647.661	653.372	629.884	651.181	653.737
345	628.135	652.966	622.813	630.606	745.014	658.878	631.979	637.24	616.228	626.526	628.687	641.768	665.408	633.707	641.078	753.531	667.246	642.966	642.505	619.915	637.121	640.607	642.13	673.17	641.209	648.297	763.128	679.526	647.599	653.348	629.865	651.114	653.713
346	628.121	652.952	622.785	630.582	744.988	658.842	631.973	637.23	616.213	626.511	628.679	641.756	665.376	633.698	641.051	753.492	667.198	642.946	642.473	619.882	637.063	640.578	642.108	673.132	641.17	648.271	763.087	679.455	647.547	653.322	629.847	651.037	653.688
347	628.109	652.938	622.761	630.555	744.967	658.796	631.967	637.221	616.201	626.497	628.67	641.741	665.332	633.691	641.022	753.441	667.151	642.926	642.444	619.854	637.004	640.546	642.08	673.09	641.142	648.241	763.045	679.391	647.493	653.293	629.827	650.971	653.66
348	628.098	652.924	622.731	630.529	744.938	658.758	631.961	637.209	616.19	626.48	628.662	641.727	665.295	633.683	640.993	753.409	667.076	642.906	642.412	619.825	636.939	640.52	642.056	673.056	641.108	648.214	763.005	679.32	647.426	653.269	629.81	650.901	653.631
349	628.084	652.91	622.702	630.506	744.92	658.716	631.957	637.198	616.179	626.466	628.654	641.712	665.261	633.674	640.965	753.368	667.02	642.887	642.384	619.79	636.882	640.495	642.036	673.022	641.073	648.184	762.963	679.258	647.371	653.241	629.791	650.839	653.603
350	628.072	652.896	622.67	630.481	744.894	658.668	631.952	637.185	616.167	626.451	628.646	641.699	665.22	633.665	640.932	753.332	666.969	642.872	642.357	619.764	636.825	640.47	642.009	672.985	641.036	648.153	762.917	679.188	647.308	653.216	629.772	650.783	653.576
351	628.062	652.882	622.638	630.453	744.877	658.627	631.948	637.17	616.152	626.436	628.64	641.685	665.183	633.658	640.906	753.293	666.913	642.851	642.324	619.734	636.77	640.437	641.986	672.954	640.986	648.125	762.881	679.122	647.249	653.189	629.753	650.72	653.546
352	628.049	652.869	622.608	630.427	744.859	658.579	631.943	637.156	616.139	626.42	628.634	641.669	665.141	633.651	640.873	753.26	666.856	642.835	642.294	619.706	636.705	640.412	641.964	672.916	640.952	648.09	762.827	679.054	647.193	653.163	629.735	650.659	653.513
353	628.037	652.854	622.575	630.403	744.841	658.534	631.94	637.141	616.124	626.403	628.625	641.656	665.103	633.642	640.841	753.213	666.797	642.819	642.263	619.676	636.653	640.384	641.939	672.883	640.909	648.06	762.787	678.979	647.135	653.139	629.719	650.607	653.484
354	628.026	652.84	622.548	630.373	744.817	658.491	631.935	637.127	616.115	626.389	628.618	641.642	665.06	633.635	640.812	753.183	666.746	642.798	642.231	619.642	636.594	640.358	641.921	672.844	640.866	648.026	762.737	678.911	647.087	653.109	629.7	650.546	653.453
355	628.013	652.827	622.518	630.346	744.799	658.448	631.932	637.113	616.104	626.375	628.613	641.625	665.021	633.627	640.776	753.146	666.688	642.784	642.198	619.619	636.535	640.326	641.899	672.807	640.822	647.989	762.69	678.831	647.032	653.086	629.682	650.491	653.418
356	628.003	652.814	622.486	630.321	744.777	658.402	631.927	637.101	616.09	626.361	628.608	641.613	664.981	633.617	640.746	753.106	666.622	642.765	642.166	619.591	636.484	640.294	641.878	672.77	640.773	647.956	762.645	678.753	646.987	653.059	629.662	650.439	653.382
357	627.991	652.801	622.46	630.287	744.76	658.365	631.924	637.089	616.076	626.346	628.602	641.598	664.938	633.609	640.711	753.067	666.575	642.746	642.132	619.558	636.427	640.267	641.862	672.729	640.733	647.917	762.598	678.678	646.948	653.029	629.641	650.381	653.353
358	627.979	652.789	622.43	630.259	744.745	658.329	631.921	637.073	616.063	626.333	628.596	641.583	664.9	633.602	640.677	753.037	666.511	642.729	642.098	619.531	636.373	640.236	641.838	672.695	640.679	647.88	762.552	678.592	646.9	653.005	629.624	650.316	653.313
359	627.969	652.777	622.404	630.231	744.719	658.289	631.916	637.06	616.052	626.317	628.591	641.571	664.855	633.592	640.643	752.995	666.45	642.706	642.069	619.505	636.318	640.21	641.821	672.653	640.626	647.843	762.512	678.517	646.86	652.972	629.605	650.27	653.282
360	627.957	652.767	622.379	630.202	744.701	658.248	631.912	637.048	616.039	626.304	628.585	641.553	664.812	633.583	640.608	752.959	666.405	642.685	642.034	619.478	636.264	640.17	641.804	672.617	640.583	647.801	762.464	678.433	646.818	652.945	629.585	650.203	653.244
361	627.948	652.757	622.345	630.176	744.683	658.214	631.909	637.034	616.029	626.292	628.581	641.538	664.767	633.575	640.575	752.929	666.336	642.661	642.003	619.451	636.213	640.14	641.786	672.582	640.526	647.767	762.428	678.356	646.771	652.915	629.57	650.145	653.214
362	627.938	652.747	622.32	630.144	744.663	658.181	631.906	637.021	616.018	626.279	628.575	641.524	664.724	633.566	640.539	752.89	666.28	642.638	641.972	619.42	636.155	640.112	641.771	672.543	640.472	647.725	762.386	678.276	646.734	652.883	629.549	650.083	653.175
363	627.927	652.736	622.293	630.121	744.64	658.139	631.902	637.009	616.005	626.267	628.569	641.51	664.681	633.557	640.506	752.855	666.22	642.61	641.939	619.397	636.102	640.078	641.751	672.512	640.43	647.69	762.35	678.193	646.691	652.856	629.528	650.033	653.143
364	627.917	652.727	622.263	630.094	744.627	658.105	631.898	636.997	615.994	626.253	628.562	641.495	664.632	633.55	640.473	752.826	666.166	642.581	641.907	619.37	636.049	640.043	641.733	672.475	640.37	647.654	762.315	678.117	646.64	652.825	629.507	649.963	653.111
365	627.909	652.717	622.234	630.065	744.604	658.067	631.895	636.981	615.986	626.24	628.557	641.477	664.586	633.543	640.435	752.789	666.116	642.55	641.877	619.345	635.991	640.008	641.719	672.44	640.327	647.616	762.282	678.031	646.594	652.798	629.491	649.905	653.081
366	627.898	652.707	622.208	630.046	744.584	658.032	631.892	636.967	615.978	626.228	628.552	641.466	664.537	633.534	640.402	752.754	666.054	642.516	641.844	619.308	635.94	639.977	641.699	672.409	640.278	647.584	762.245	677.958	646.547	652.765	629.472	649.846	653.052
367	627.889	652.697	622.18	630.022	744.565	657.995	631.888	636.957	615.97	626.215	628.545	641.453	664.487	633.525	640.369	752.726	666.008	642.483	641.812	619.286	635.878	639.948	641.681	672.37	640.224	647.55	762.219	677.872	646.495	652.738	629.453	649.79	653.023
368	627.879	652.686	622.151	629.998	744.544	657.957	631.885	636.946	615.958	626.201	628.539	641.439	664.444	633.517	640.331	752.693	665.954	642.454	641.781	619.258	635.828	639.912	641.665	672.337	640.182	647.521	762.183	677.793	646.449	652.711	629.43	649.726	652.998
369	627.87	652.674	622.121	629.976	744.523	657.92	631.882	636.933	615.947	626.189	628.533	641.424	664.387	633.507	640.297	752.646	665.899	642.42	641.745	619.229	635.765	639.878	641.646	672.304	640.136	647.487	762.154	677.714	646.387	652.677	629.409	649.672	652.971
370	627.861	652.663	622.097	629.952	744.506	657.88	631.878	636.922	615.938	626.176	628.529	641.411	664.341	633.498	640.253	752.618	665.854	642.388	641.711	619.205	635.707	639.849	641.627	672.265	640.095	647.457	762.123	677.629	646.327	652.652	629.392	649.611	652.945
371	627.851	652.649	622.067	629.928	744.485	657.846	631.876	636.91	615.929	626.162	628.523	641.398	664.298	633.49	640.221	752.581	665.803	642.357	641.674	619.177	635.65	639.819	641.608	672.231	640.05	647.427	762.093	677.55	646.279	652.625	629.368	649.563	652.922
372	627.844	652.637	622.041	629.906	744.461	657.808	631.873	636.898	615.923	626.147	628.517	641.384	664.244	633.481	640.174	752.538	665.745	642.33	641.639	619.151	635.589	639.79	641.591	672.193	640.006	647.392	762.065	677.465	646.218	652.593	629.342	649.507	652.898
373	627.834	652.623	622.015	629.882	744.442	657.773	631.87	636.888	615.914	626.134	628.511	641.372	664.204	633.472	640.135	752.496	665.703	642.304	641.596	619.124	635.523	639.756	641.571	672.159	639.97	647.361	762.036	677.383	646.171	652.568		649.447	652.875
374	627.825	652.611	621.987	629.855	744.418	657.737	631.867	636.878	615.906	626.12	628.505	641.358	664.153	633.464	640.092	752.46	665.65	642.274	641.558	619.1	635.459	639.729	641.552	672.122	639.927	647.325	762.004	677.302	646.117	652.54		649.403	652.852
375	627.817	652.599	621.962	629.828	744.396	657.705	631.864	636.865	615.895	626.106	628.5	641.341	664.108	633.455	640.045	752.41	665.598	642.253	641.518	619.078	635.393	639.702	641.535	672.087	639.884	647.287	761.978	677.218	646.064	652.512		649.349	652.829
376	627.807	652.585	621.936	629.802	744.377	657.674	631.861	636.854	615.886	626.092	628.495	641.328	664.065	633.446	640.003	752.371	665.546	642.227	641.474	619.056	635.319	639.676	641.516	672.057	639.849	647.252	761.943	677.14	646.027	652.488		649.298	652.807
377	627.797	652.574	621.909	629.769	744.357	657.638	631.859	636.844	615.878	626.076	628.488	641.315	664.016	633.437	639.953	752.33	665.494	642.205	641.433	619.028	635.25	639.647	641.5	672.02	639.808	647.21	761.916	677.057	645.979	652.46		649.248	652.782
378	627.79	652.562	621.877	629.742	744.326	657.609	631.856	636.833	615.871	626.062	628.482	641.301	663.974	633.428	639.906	752.279	665.45	642.185	641.391	619.009	635.178	639.621	641.481	671.992	639.776	647.172	761.883	676.98	645.942	652.433		649.202	652.761
379	627.78	652.551	621.851	629.713	744.306	657.577	631.853	636.821	615.862	626.05	628.477	641.289	663.928	633.416	639.86	752.235	665.387	642.162	641.348	618.987	635.099	639.597	641.464	671.958	639.741	647.129	761.851	676.898	645.906	652.408		649.155	652.738
380	627.771	652.541	621.825	629.681	744.282	657.545	631.85	636.811	615.852	626.034	628.47	641.276	663.889	633.407	639.81	752.197	665.34	642.144	641.304	618.969	635.021	639.573	641.446	671.927	639.695	647.086	761.819	676.814	645.861	652.381		649.108	652.711
381	627.763	652.529	621.798	629.653	744.258	657.518	631.848	636.8	615.842	626.018	628.465	641.264	663.842	633.398	639.763	752.153	665.294	642.125	641.261	618.946	634.946	639.545	641.426	671.898	639.657	647.047	761.785	676.735	645.826	652.358		649.066	652.687
382	627.754	652.519	621.768	629.624	744.232	657.486	631.846	636.788	615.832	626.002	628.458	641.251	663.805	633.389	639.723	752.109	665.232	642.106	641.21	618.93	634.869	639.521	641.41	671.865	639.624	647	761.752	676.652	645.795	652.331		649.021	652.661
383	627.747	652.51	621.744	629.599	744.21	657.453	631.843	636.779	615.824	625.989	628.451	641.239	663.765	633.376	639.67	752.077	665.181	642.088	641.164	618.91	634.786	639.496	641.39	671.835	639.585	646.96	761.719	676.574	645.752	652.309		648.974	652.634
384	627.74	652.5	621.714	629.566	744.183	657.424	631.841	636.768	615.816	625.971	628.446	641.227	663.724	633.366	639.626	752.034	665.13	642.069	641.115	618.889	634.713	639.474	641.368	671.802	639.538	646.919	761.683	676.495	645.718	652.285		648.93	652.607
385	627.73	652.49	621.687	629.538	744.161	657.395	631.838	636.758	615.807	625.955	628.441	641.213	663.693	633.357	639.582	751.999	665.079	642.051	641.064	618.873	634.635	639.446	641.353	671.773	639.501	646.876	761.647	676.416	645.682	652.26		648.885	652.578
386	627.723	652.479	621.661	629.514	744.131	657.363	631.835	636.75	615.798	625.942	628.433	641.2	663.65	633.346	639.537	751.964	665.02	642.034	641.012	618.853	634.558	639.418	641.328	671.738	639.458	646.839	761.614	676.344	645.643	652.24		648.838	652.551
387	627.717	652.469	621.634	629.481	744.11	657.329	631.832	636.738	615.789	625.924	628.425	641.186	663.619	633.335	639.492	751.933	664.961	642.014	640.956	618.836	634.489	639.394	641.309	671.704	639.411	646.799	761.572	676.266	645.61	652.217		648.787	652.521
388	627.709	652.457	621.608	629.454	744.088	657.297	631.83	636.727	615.779	625.91	628.419	641.172	663.586	633.325	639.445	751.893	664.911	641.995	640.904	618.816	634.417	639.37	641.293	671.673	639.375	646.767	761.539	676.195	645.572	652.195		648.736	652.492
389	627.703	652.445	621.582	629.425	744.064	657.27	631.827	636.718	615.772	625.894	628.412	641.159	663.553	633.313	639.404	751.868	664.855	641.975	640.847	618.794	634.351	639.342	641.271	671.634	639.332	646.732	761.496	676.118	645.541	652.175		648.685	652.463
390	627.695	652.435	621.559	629.395	744.038	657.236	631.824	636.707	615.765	625.882	628.406	641.146	663.526	633.3	639.351	751.834	664.795	641.957	640.792	618.776	634.28	639.31	641.255	671.6	639.29	646.698	761.458	676.047	645.501	652.154		648.626	652.434
391	627.688	652.421	621.528	629.367	744.016	657.203	631.82	636.696	615.756	625.868	628.399	641.133	663.493	633.29	639.31	751.806	664.75	641.938	640.738	618.757	634.219	639.284	641.237	671.568	639.251	646.671	761.419	675.976	645.466	652.135		648.567	652.408
392	627.683	652.411	621.504	629.336	743.995	657.171	631.818	636.685	615.747	625.853	628.393	641.121	663.467	633.281	639.267	751.775	664.701	641.915	640.683	618.734	634.155	639.257	641.22	671.527	639.204	646.636	761.382	675.902	645.438	652.114		648.519	652.374
393	627.675	652.399	621.483	629.305	743.969	657.14	631.815	636.674	615.737	625.841	628.383	641.109	663.438	633.27	639.219	751.751	664.65	641.899	640.632	618.714	634.089	639.23	641.205	671.495	639.168	646.607	761.339	675.836	645.4	652.096		648.457	652.349
394	627.669	652.386	621.455	629.274	743.95	657.103	631.812	636.664	615.727	625.831	628.378	641.096	663.411	633.259	639.177	751.719	664.611	641.878	640.582	618.693	634.028	639.196	641.188	671.46	639.131	646.574	761.302	675.762	645.367	652.078		648.4	652.32
395	627.662	652.375	621.432	629.238	743.923	657.072	631.81	636.652	615.719	625.82	628.371	641.084	663.386	633.248	639.132	751.698	664.566	641.857	640.532	618.675	633.966	639.169	641.177	671.417	639.084	646.538	761.255	675.697	645.335	652.056		648.339	652.293
396	627.654	652.362	621.409	629.209	743.902	657.04	631.807	636.642	615.71	625.809	628.364	641.074	663.356	633.236	639.093	751.669	664.531	641.838	640.486	618.651	633.905	639.139	641.164	671.386	639.049	646.506	761.219	675.625	645.3	652.04		648.285	652.259
397	627.648	652.35	621.387	629.172	743.883	657.001	631.803	636.627	615.703	625.798	628.356	641.063	663.331	633.226	639.047	751.641	664.491	641.818	640.44	618.63	633.842	639.111	641.15	671.347	639.006	646.464	761.174	675.554	645.268	652.02		648.229	652.235
398	627.642	652.336	621.361	629.135	743.863	656.97	631.8	636.614	615.691	625.789	628.348	641.052	663.303	633.216	639.006	751.618	664.459	641.8	640.393	618.611	633.777	639.078	641.142	671.307	638.974	646.428	761.134	675.488	645.238	652.001		648.166	652.204
399	627.635	652.323	621.336	629.106	743.838	656.938	631.797	636.6	615.682	625.779	628.341	641.041	663.277	633.203	638.966	751.596	664.428	641.781	640.351	618.591	633.725	639.048	641.131	671.273	638.936	646.387	761.096	675.413	645.201	651.983		648.119	652.174
400	627.628	652.31	621.314	629.069	743.823	656.906	631.794	636.586	615.67	625.77	628.334	641.031	663.248	633.19	638.918	751.565	664.392	641.765	640.306	618.57	633.655	639.02	641.119	671.234	638.899	646.347	761.055	675.348	645.17	651.961		648.064	652.143
401	627.621	652.296	621.29	629.033	743.804	656.873	631.791	636.572	615.661	625.762	628.325	641.022	663.22	633.181	638.879	751.541	664.367	641.745	640.262	618.549	633.599	638.992	641.112	671.197	638.87	646.309	761.015	675.272	645.134	651.943		648.008	652.115
402	627.615	652.284	621.262	629	743.784	656.841	631.787	636.556	615.65	625.753	628.317	641.011	663.193	633.17	638.839	751.515	664.338	641.73	640.218	618.529	633.54	638.958	641.103	671.159	638.831	646.269	760.977	675.205	645.107	651.922		647.956	652.081
403	627.609	652.271	621.242	628.967	743.766	656.815	631.785	636.539	615.64	625.745	628.31	641.002	663.163	633.159	638.787	751.487	664.307	641.712	640.176	618.512	633.484	638.929	641.094	671.124	638.8	646.233	760.94	675.131	645.076	651.902		647.91	652.047
404	627.601	652.258	621.214	628.931	743.749	656.783	631.782	636.524	615.629	625.736	628.303	640.993	663.136	633.146	638.75	751.46	664.285	641.694	640.129	618.491	633.425	638.901	641.087	671.087	638.772	646.199	760.902	675.059	645.04	651.882		647.856	652.016
405	627.596	652.248	621.186	628.901	743.729	656.753	631.779	636.509	615.617	625.728	628.296	640.981	663.104	633.136	638.712	751.433	664.258	641.68	640.088	618.471	633.371	638.875	641.079	671.052	638.739	646.164	760.869	674.989	645.014	651.862		647.809	651.983
406	627.59	652.237	621.164	628.868	743.713	656.726	631.775	636.49	615.608	625.721	628.288	640.972	663.073	633.125	638.664	751.4	664.233	641.663	640.044	618.453	633.321	638.848	641.072	671.018	638.713	646.135	760.825	674.909	644.983	651.843		647.759	651.948
407	627.584	652.226	621.128	628.833	743.696	656.697	631.773	636.472	615.598	625.713	628.28	640.961	663.046	633.114	638.629	751.375	664.21	641.646	640	618.434	633.264	638.816	641.064	670.979	638.685	646.102	760.795	674.837	644.953	651.822		647.718	651.917
408	627.579	652.217	621.101	628.806	743.675	656.668	631.771	636.453	615.59	625.704	628.274	640.952	663.012	633.105	638.593	751.351	664.184	641.629	639.959	618.42	633.213	638.787	641.056	670.947	638.652	646.077	760.754	674.754	644.925	651.803		647.662	651.886
409	627.572	652.207	621.073	628.773	743.656	656.643	631.768	636.435	615.579	625.695	628.267	640.943	662.983	633.095	638.554	751.322	664.163	641.615	639.917	618.396	633.165	638.758	641.049	670.909	638.628	646.05	760.722	674.678	644.894	651.786		647.623	651.852
410	627.567	652.198	621.038	628.74	743.639	656.615	631.766	636.416	615.567	625.687	628.259	640.932	662.953	633.083	638.52	751.296	664.139	641.596	639.874	618.381	633.112	638.733	641.04	670.874	638.595	646.024	760.685	674.597	644.859	651.762		647.572	651.823
411	627.562	652.188	621.006	628.71	743.62	656.588	631.764	636.395	615.559	625.679	628.252	640.921	662.92	633.076	638.489	751.275	664.117	641.578	639.831	618.366	633.061	638.7	641.032	670.839	638.564	646.003	760.649	674.517	644.835	651.746		647.526	651.79
412	627.556	652.179	620.973	628.68	743.604	656.565	631.762	636.376	615.551	625.668	628.245	640.911	662.892	633.067	638.456	751.251	664.098	641.56	639.789	618.35	633.008	638.667	641.024	670.8	638.541	645.977	760.618	674.443	644.801	651.728		647.482	651.763
413	627.55	652.169	620.942	628.652	743.587	656.54	631.76	636.356	615.542	625.66	628.24	640.9	662.861	633.055	638.426	751.229	664.072	641.545	639.743	618.333	632.959	638.642	641.015	670.768	638.506	645.956	760.586	674.365	644.772	651.706		647.433	651.731
414	627.546	652.16	620.906	628.618	743.57	656.516	631.758	636.334	615.536	625.651	628.233	640.89	662.833	633.046	638.399	751.209	664.053	641.524	639.7	618.317	632.897	638.612	641.006	670.727	638.48	645.932	760.555	674.297	644.744	651.689		647.381	651.702
415	627.541	652.152	620.87	628.589	743.553	656.494	631.755	636.316	615.527	625.642	628.225	640.879	662.807	633.038	638.368	751.188	664.033	641.505	639.657	618.306	632.848	638.58	640.997	670.694	638.45	645.907	760.528	674.226	644.712	651.669		647.337	651.676
416	627.536	652.142	620.835	628.563	743.539	656.473	631.753	636.295	615.518	625.633	628.217	640.867	662.779	633.029	638.342	751.164	664.007	641.487	639.608	618.29	632.788	638.549	640.99	670.661	638.414	645.884	760.498	674.163	644.686	651.65		647.283	651.649
417	627.532	652.133	620.801	628.53	743.521	656.448	631.751	636.272	615.51	625.623	628.212	640.858	662.755	633.021	638.315	751.148	663.988	641.464	639.565	618.276	632.73	638.517	640.979	670.624	638.387	645.857	760.47	674.102	644.658	651.632		647.229	651.623
418	627.528	652.126	620.77	628.501	743.51	656.428	631.749	636.254	615.503	625.615	628.207	640.846	662.727	633.013	638.288	751.127	663.964	641.447	639.52	618.264	632.671	638.492	640.971	670.593	638.355	645.833	760.447	674.042	644.634	651.612		647.176	651.595
419	627.525	652.117	620.74	628.473	743.493	656.408	631.748	636.235	615.497	625.605	628.199	640.836	662.706	633.005	638.262	751.106	663.945	641.423	639.472	618.252	632.61	638.458	640.962	670.562	638.32	645.805	760.421	673.988	644.604	651.593		647.13	651.572
420	627.52	652.11	620.704	628.442	743.48	656.384	631.745	636.213	615.486	625.597	628.191	640.824	662.68	632.995	638.233	751.088	663.919	641.401	639.428	618.239	632.55	638.426	640.952	670.527	638.294	645.779	760.398	673.932	644.578	651.575		647.073	651.547
421	627.517	652.102	620.674	628.415	743.466	656.361	631.743	636.194	615.479	625.59	628.186	640.813	662.658	632.986	638.211	751.067	663.893	641.38	639.383	618.227	632.485	638.397	640.945	670.497	638.257	645.752	760.376	673.881	644.554	651.559		647.025	651.519
422	627.514	652.095	620.644	628.385	743.454	656.342	631.741	636.175	615.47	625.582	628.18	640.804	662.635	632.979	638.183	751.045	663.874	641.356	639.338	618.213	632.425	638.369	640.934	670.466	638.223	645.724	760.35	673.831	644.525	651.54		646.971	651.497
423	627.509	652.088	620.615	628.355	743.437	656.319	631.739	636.156	615.463	625.574	628.173	640.793	662.613	632.971	638.156	751.028	663.849	641.332	639.293	618.203	632.361	638.342	640.925	670.432	638.196	645.699	760.331	673.781	644.501	651.524		646.928	651.47
424	627.507	652.082	620.591	628.325	743.428	656.295	631.738	636.134	615.454	625.567	628.166	640.783	662.592	632.963	638.134	751.006	663.821	641.307	639.249	618.189	632.299	638.306	640.918	670.405	638.161	645.671	760.305	673.738	644.475	651.509		646.873	651.444
425	627.503	652.076	620.565	628.295	743.412	656.275	631.736	636.114	615.447	625.56	628.158	640.772	662.571	632.956	638.107	750.982	663.799	641.282	639.206	618.178	632.238	638.282	640.907	670.373	638.13	645.647	760.286	673.691	644.442	651.491		646.822	651.42
426	627.499	652.07	620.542	628.269	743.398	656.254	631.734	636.097	615.44	625.553	628.151	640.76	662.551	632.949	638.081	750.965	663.774	641.253	639.163	618.166	632.178	638.253	640.898	670.342	638.096	645.623	760.262	673.651	644.418	651.475		646.768	651.391
427	627.496	652.064	620.512	628.239	743.384	656.234	631.732	636.078	615.431	625.546	628.143	640.75	662.528	632.941	638.058	750.943	663.749	641.228	639.123	618.156	632.124	638.227	640.89	670.312	638.067	645.599	760.241	673.61	644.39	651.459		646.722	651.368
428	627.493	652.059	620.488	628.208	743.371	656.215	631.73	636.062	615.424	625.54	628.136	640.739	662.509	632.935	638.031	750.922	663.722	641.202	639.08	618.144	632.068	638.197	640.879	670.285	638.033	645.579	760.217	673.57	644.362	651.439		646.659	651.338
429	627.49	652.052	620.468	628.181	743.357	656.197	631.728	636.045	615.416	625.533	628.127	640.729	662.489	632.927	638.008	750.902	663.696	641.172	639.039	618.132	632.012	638.171	640.87	670.254	637.998	645.556	760.198	673.533	644.337	651.423		646.606	651.313
430	627.487	652.046	620.447	628.151	743.346	656.181	631.727	636.027	615.41	625.527	628.117	640.718	662.466	632.919	637.983	750.881	663.672	641.142	639	618.123	631.965	638.146	640.858	670.226	637.967	645.536	760.173	673.492	644.306	651.403		646.554	651.285
431	627.484	652.041	620.426	628.123	743.328	656.162	631.725	636.012	615.402	625.52	628.11	640.706	662.447	632.913	637.956	750.858	663.644	641.113	638.957	618.113	631.912	638.12	640.85	670.198	637.933	645.517	760.155	673.457	644.285	651.381		646.497	651.258
432	627.481	652.034	620.402	628.095	743.314	656.148	631.723	635.996	615.394	625.513	628.102	640.693	662.425	632.906	637.931	750.838	663.619	641.086	638.918	618.103	631.866	638.09	640.841	670.166	637.901	645.497	760.131	673.414	644.257	651.363		646.438	651.226
433	627.478	652.028	620.385	628.066	743.3	656.131	631.722	635.98	615.389	625.506	628.092	640.681	662.406	632.899	637.904	750.813	663.591	641.059	638.875	618.093	631.817	638.064	640.829	670.14	637.868	645.478	760.111	673.374	644.229	651.34		646.391	651.202
434	627.474	652.021	620.369	628.034	743.287	656.114	631.72	635.965	615.381	625.5	628.083	640.671	662.385	632.892	637.878	750.787	663.566	641.031	638.834	618.082	631.771	638.038	640.822	670.109	637.839	645.458	760.09	673.332	644.208	651.318		646.347	651.169
435	627.472	652.015	620.348	628.005	743.271	656.098	631.719	635.951	615.375	625.493	628.075	640.659	662.364	632.885	637.85	750.765	663.545	641.002	638.789	618.073	631.722	638.013	640.813	670.08	637.813	645.437	760.068	673.285	644.176	651.294		646.296	651.142
436	627.469	652.008	620.331	627.976	743.258	656.082	631.717	635.936	615.37	625.486	628.068	640.645	662.345	632.88	637.822	750.742	663.515	640.976	638.747	618.062	631.675	637.987	640.805	670.054	637.782	645.418	760.048	673.242	644.152	651.27		646.257	651.115
437	627.466	652.001	620.315	627.937	743.244	656.065	631.716	635.92	615.363	625.479	628.06	640.633	662.323	632.873	637.795	750.711	663.489	640.949	638.701	618.05	631.631	637.957	640.798	670.021	637.752	645.395	760.027	673.193	644.129	651.245		646.217	651.081
438	627.463	651.994	620.296	627.909	743.23	656.046	631.714	635.907	615.356	625.472	628.049	640.621	662.306	632.866	637.766	750.686	663.468	640.925	638.653	618.041	631.583	637.935	640.79	669.997	637.727	645.375	760.004	673.15	644.099	651.219		646.181	651.039
439	627.46	651.986	620.283	627.874	743.217	656.03	631.713	635.892	615.351	625.464	628.041	640.609	662.285	632.861	637.738	750.659	663.444	640.9	638.607	618.029	631.534	637.907	640.783	669.967	637.7	645.352	759.985	673.1	644.074	651.194		646.138	651.01
440	627.457	651.979	620.264	627.838	743.202	656.012	631.711	635.875	615.347	625.456	628.033	640.595	662.267	632.854	637.71	750.628	663.418	640.875	638.555	618.019	631.492	637.88	640.776	669.939	637.675	645.33	759.965	673.055	644.051	651.164		646.104	650.976
441	627.454	651.973	620.249	627.809	743.191	655.994	631.71	635.862	615.342	625.449	628.024	640.583	662.25	632.849	637.682	750.601	663.392	640.852	638.504	618.007	631.445	637.849	640.768	669.912	637.643	645.307	759.942	673.01	644.022	651.136		646.068	650.943
442	627.451	651.965	620.236	627.775	743.176	655.977	631.708	635.847	615.335	625.441	628.014	640.571	662.232	632.843	637.653	750.577	663.37	640.827	638.453	617.997	631.401	637.825	640.761	669.882	637.617	645.282	759.926	672.962	644.001	651.111		646.029	650.911
443	627.448	651.958	620.22	627.741	743.163	655.958	631.707	635.829	615.33	625.434	628.004	640.557	662.216	632.835	637.623	750.545	663.345	640.806	638.399	617.985	631.353	637.795	640.755	669.854	637.593	645.262	759.901	672.921	643.971	651.081		645.99	650.879
444	627.445	651.953	620.206	627.708	743.148	655.94	631.705	635.816	615.325	625.424	627.993	640.545	662.198	632.829	637.598	750.522	663.319	640.777	638.341	617.975	631.314	637.766	640.748	669.824	637.562	645.237	759.883	672.873	643.945	651.051		645.953	650.848
445	627.442	651.946	620.19	627.677	743.136	655.922	631.703	635.798	615.318	625.416	627.985	640.533	662.181	632.823	637.561	750.502	663.296	640.753	638.285	617.962	631.265	637.735	640.741	669.793	637.541	645.213	759.861	672.831	643.921	651.025		645.907	650.815
446	627.439	651.941	620.175	627.646	743.12	655.906	631.701	635.78	615.312	625.407	627.977	640.519	662.165	632.817	637.538	750.473	663.274	640.73	638.227	617.951	631.226	637.708	640.734	669.761	637.512	645.191	759.842	672.786	643.891	650.997		645.864	650.783
447	627.436	651.935	620.164	627.609	743.109	655.886	631.699	635.764	615.306	625.397	627.968	640.506	662.149	632.81	637.506	750.452	663.249	640.704	638.166	617.939	631.18	637.682	640.728	669.733	637.488	645.165	759.821	672.741	643.868	650.968		645.818	650.749
448	627.433	651.931	620.15	627.579	743.096	655.866	631.698	635.744	615.3	625.387	627.955	640.492	662.133	632.805	637.476	750.435	663.227	640.679	638.106	617.927	631.141	637.646	640.722	669.7	637.466	645.143	759.802	672.698	643.838	650.939		645.772	650.719
449	627.43	651.926	620.136	627.549	743.083	655.849	631.696	635.724	615.293	625.379	627.946	640.48	662.117	632.8	637.45	750.409	663.203	640.654	638.044	617.914	631.097	637.616	640.716	669.671	637.436	645.119	759.779	672.651	643.809	650.913		645.725	650.688
450	627.428	651.922	620.124	627.512	743.069	655.831	631.694	635.701	615.287	625.371	627.939	640.468	662.101	632.793	637.418	750.391	663.183	640.63	637.983	617.901	631.053	637.588	640.71	669.643	637.414	645.094	759.762	672.607	643.784	650.885		645.679	650.653
451	627.425	651.917	620.111	627.484	743.058	655.809	631.693	635.678	615.282	625.359	627.931	640.455	662.087	632.787	637.391	750.373	663.161	640.608	637.924	617.887	631.01	637.561	640.704	669.614	637.391	645.073	759.74	672.558	643.751	650.855		645.627	650.62
452	627.422	651.913	620.099	627.451	743.043	655.791	631.691	635.656	615.276	625.349	627.922	640.441	662.07	632.782	637.363	750.351	663.137	640.584	637.861	617.871	630.963	637.53	640.699	669.589	637.364	645.049	759.721	672.511	643.723	650.831		645.577	650.59
453	627.42	651.909	620.087	627.419	743.033	655.773	631.689	635.628	615.268	625.341	627.911	640.427	662.058	632.776	637.338	750.329	663.118	640.558	637.798	617.858	630.918	637.501	640.692	669.563	637.347	645.028	759.702	672.463	643.695	650.802		645.528	650.55
454	627.417	651.905	620.076	627.392	743.022	655.752	631.687	635.599	615.261	625.334	627.903	640.417	662.042	632.77	637.312	750.313	663.094	640.537	637.738	617.841	630.869	637.469	640.687	669.537	637.323	645.006	759.68	672.415	643.655	650.776		645.478	650.518
455	627.414	651.9	620.064	627.361	743.008	655.734	631.686	635.573	615.255	625.324	627.895	640.404	662.028	632.765	637.288	750.286	663.074	640.514	637.675	617.828	630.825	637.443	640.682	669.513	637.298	644.984	759.661	672.371	643.628	650.751		645.421	650.486
456	627.41	651.896	620.052	627.335	742.996	655.715	631.684	635.54	615.25	625.315	627.886	640.391	662.015	632.759	637.265	750.268	663.052	640.491	637.616	617.808	630.774	637.413	640.676	669.489	637.282	644.963	759.64	672.322	643.593	650.722		645.377	650.447
457	627.407	651.892	620.041	627.306	742.984	655.697	631.682	635.508	615.245	625.307	627.877	640.378	661.999	632.752	637.243	750.245	663.029	640.47	637.553	617.791	630.726	637.382	640.672	669.463	637.259	644.941	759.62	672.277	643.558	650.697		645.326	650.413
458	627.403	651.887	620.028	627.28	742.97	655.677	631.68	635.474	615.238	625.3	627.869	640.363	661.986	632.746	637.223	750.223	663.011	640.45	637.493	617.775	630.681	637.35	640.666	669.441	637.24	644.921	759.599	672.232	643.529	650.67		645.274	650.379
459	627.4	651.883	620.017	627.252	742.959	655.66	631.678	635.433	615.23	625.292	627.859	640.352	661.97	632.739	637.205	750.196	662.99	640.432	637.43	617.759	630.631	637.323	640.661	669.415	637.221	644.9	759.578	672.186	643.489	650.645		645.231	650.342
460	627.395	651.878	620.006	627.225	742.946	655.642	631.676	635.398	615.225	625.284	627.85	640.34	661.956	632.731	637.186	750.177	662.971	640.411	637.37	617.74	630.583	637.29	640.656	669.39	637.201	644.878	759.554	672.141	643.456	650.62		645.18	650.302
461	627.391	651.874	619.995	627.202	742.933	655.622	631.674	635.363	615.219	625.277	627.843	640.327	661.94	632.725	637.167	750.147	662.953	640.394	637.308	617.722	630.54	637.262	640.65	669.368	637.183	644.858	759.534	672.093	643.428	650.594		645.144	650.264
462	627.387	651.868	619.983	627.176	742.919	655.603	631.673	635.322	615.214	625.271	627.834	640.313	661.924	632.72	637.151	750.124	662.933	640.376	637.245	617.709	630.493	637.231	640.646	669.342	637.163	644.836	759.508	672.049	643.397	650.571		645.104	650.227
463	627.383	651.863	619.973	627.153	742.906	655.584	631.671	635.279	615.208	625.262	627.827	640.299	661.909	632.713	637.133	750.1	662.918	640.36	637.187	617.692	630.45	637.202	640.64	669.317	637.144	644.817	759.486	672	643.366	650.545		645.064	650.184
464	627.379	651.858	619.963	627.128	742.891	655.563	631.669	635.235	615.2	625.256	627.818	640.289	661.893	632.706	637.116	750.077	662.903	640.344	637.124	617.674	630.404	637.172	640.635	669.293	637.129	644.797	759.459	671.954	643.34	650.523		645.028	650.144
465	627.375	651.852	619.951	627.106	742.88	655.537	631.667	635.189	615.192	625.251	627.81	640.274	661.88	632.699	637.099	750.05	662.884	640.33	637.065	617.66	630.362	637.14	640.631	669.268	637.108	644.775	759.435	671.905	643.311	650.498		644.996	650.099
466	627.37	651.848	619.94	627.082	742.863	655.516	631.666	635.143	615.187	625.244	627.802	640.26	661.864	632.693	637.083	750.03	662.871	640.316	637.003	617.647	630.318	637.111	640.624	669.243	637.091	644.758	759.409	671.858	643.285	650.473		644.953	650.058
467	627.366	651.842	619.931	627.059	742.847	655.487	631.665	635.096	615.18	625.237	627.793	640.249	661.851	632.688	637.062	750.003	662.856	640.301	636.948	617.633	630.27	637.084	640.619	669.218	637.071	644.736	759.386	671.812	643.26	650.452		644.922	650.017
468	627.361	651.837	619.921	627.041	742.832	655.461	631.663	635.05	615.174	625.231	627.784	640.234	661.836	632.683	637.045	749.978	662.84	640.287	636.887	617.618	630.228	637.055	640.615	669.192	637.054	644.719	759.359	671.763	643.234	650.427		644.886	649.959
469	627.357	651.833	619.911	627.017	742.818	655.436	631.662	635	615.167	625.226	627.777	640.221	661.822	632.679	637.027	749.953	662.829	640.274	636.836	617.604	630.182	637.025	640.609	669.167	637.038	644.699	759.338	671.719	643.207	650.403		644.851	649.925
470	627.352	651.827	619.902	626.997	742.799	655.408	631.661	634.954	615.16	625.219	627.77	640.21	661.808	632.672	637.005	749.926	662.812	640.261	636.779	617.593	630.136	636.997	640.605	669.145	637.018	644.678	759.311	671.672	643.181	650.379		644.808	649.877
471	627.347	651.823	619.892	626.979	742.787	655.383	631.659	634.906	615.152	625.213	627.762	640.197	661.793	632.666	636.989	749.898	662.8	640.248	636.726	617.581	630.09	636.974	640.599	669.118	637.001	644.66	759.291	671.627	643.16	650.354		644.777	649.83
472	627.342	651.818	619.884	626.957	742.764	655.36	631.658	634.851	615.145	625.207	627.755	640.186	661.779	632.662	636.969	749.874	662.786	640.235	636.676	617.567	630.043	636.947	640.594	669.096	636.985	644.638	759.268	671.583	643.133	650.331		644.738	649.78
473	627.337	651.814	619.875	626.939	742.749	655.34	631.657	634.8	615.14	625.201	627.748	640.172	661.764	632.656	636.95	749.847	662.773	640.223	636.623	617.554	629.998	636.918	640.59	669.073	636.968	644.62	759.247	671.536	643.107	650.307		644.695	649.735
474	627.332	651.81	619.866	626.922	742.732	655.316	631.656	634.733	615.134	625.195	627.742	640.159	661.748	632.65	636.933	749.814	662.759	640.211	636.575	617.545	629.95	636.895	640.585	669.048	636.953	644.599	759.226	671.494	643.086	650.285		644.659	649.69
475	627.327	651.805	619.859	626.903	742.719	655.299	631.655	634.671	615.126	625.189	627.736	640.149	661.733	632.645	636.913	749.791	662.744	640.198	636.525	617.533	629.908	636.867	640.581	669.029	636.937	644.58	759.208	671.446	643.062	650.262		644.616	649.642
476	627.323	651.801	619.848	626.887	742.7	655.282	631.654	634.602	615.119	625.182	627.731	640.135	661.716	632.64	636.897	749.763	662.732	640.186	636.481	617.522	629.862	636.846	640.576	669.004	636.924	644.561	759.187	671.401	643.039	650.238		644.576	649.59
477	627.318	651.796	619.841	626.87	742.687	655.264	631.653	634.517	615.112	625.177	627.723	640.124	661.701	632.635	636.879	749.735	662.718	640.175	636.432	617.512	629.82	636.816	640.572	668.983	636.91	644.541	759.171	671.354	643.017	650.218		644.533	649.552
478	627.314	651.791	619.832	626.856	742.67	655.249	631.652	634.437	615.107	625.17	627.715	640.11	661.684	632.631	636.862	749.71	662.703	640.161	636.39	617.503	629.777	636.789	640.568	668.963	636.894	644.524	759.151	671.307	642.994	650.194		644.491	649.5
479	627.31	651.787	619.823	626.839	742.653	655.234	631.651	634.34	615.102	625.164	627.71	640.099	661.667	632.626	636.846	749.686	662.69	640.15	636.344	617.492	629.734	636.766	640.564	668.942	636.882	644.503	759.136	671.261	642.97	650.173		644.448	649.459
480	627.307	651.782	619.816	626.823	742.64	655.22	631.65	634.256	615.095	625.157	627.704	640.089	661.65	632.62	636.829	749.656	662.678	640.137	636.302	617.483	629.693	636.742	640.56	668.923	636.869	644.483	759.118	671.211	642.947	650.152		644.401	649.413
481	627.303	651.777	619.808	626.809	742.626	655.204	631.65	634.16	615.089	625.151	627.698	640.076	661.633	632.616	636.812	749.635	662.665	640.126	636.261	617.472	629.647	636.715	640.556	668.903	636.858	644.464	759.103	671.167	642.926	650.13		644.358	649.374
482	627.299	651.773	619.8	626.794	742.613	655.191	631.649	634.071	615.083	625.146	627.692	640.065	661.617	632.612	636.797	749.609	662.651	640.113	636.216	617.464	629.607	636.685	640.552	668.885	636.844	644.442	759.086	671.118	642.903	650.109		644.314	649.329
483	627.296	651.768	619.792	626.78	742.599	655.177	631.648	633.979	615.079	625.139	627.684	640.056	661.599	632.607	636.78	749.584	662.639	640.101	636.176	617.455	629.564	636.664	640.548	668.868	636.832	644.422	759.073	671.074	642.877	650.088		644.267	649.287
484	627.293	651.763	619.784	626.766	742.583	655.161	631.647	633.881	615.075	625.133	627.677	640.045	661.584	632.603	636.764	749.561	662.627	640.091	636.131	617.443	629.522	636.64	640.544	668.85	636.821	644.401	759.055	671.026	642.856	650.068		644.224	649.257
485	627.29	651.758	619.778	626.752	742.569	655.148	631.646	633.801	615.069	625.127	627.672	640.035	661.564	632.599	636.748	749.54	662.613	640.079	636.088	617.434	629.475	636.614	640.54	668.833	636.809	644.38	759.041	670.978	642.83	650.047		644.181	649.208
486	627.287	651.752	619.77	626.738	742.556	655.134	631.646	633.713	615.062	625.122	627.667	640.026	661.549	632.594	636.731	749.512	662.6	640.068	636.043	617.425	629.437	636.588	640.536	668.817	636.8	644.361	759.025	670.932	642.809	650.027		644.136	649.15
487	627.283	651.748	619.763	626.725	742.541	655.12	631.645	633.634	615.056	625.116	627.66	640.017	661.531	632.589	636.714	749.488	662.589	640.057	635.996	617.416	629.394	636.564	640.532	668.801	636.789	644.339	759.01	670.882	642.787	650.01		644.095	649.115
488	627.28	651.742	619.758	626.71	742.529	655.106	631.644	633.562	615.051	625.109	627.651	640.007	661.512	632.584	636.698	749.466	662.575	640.046	635.947	617.405	629.352	636.54	640.528	668.785	636.776	644.322	758.996	670.837	642.76	649.987		644.053	649.068
489	627.277	651.738	619.75	626.695	742.515	655.094	631.643	633.491	615.046	625.104	627.645	639.997	661.496	632.581	636.682	749.441	662.564	640.036	635.895	617.396	629.313	636.515	640.524	668.769	636.767	644.303	758.979	670.788	642.741	649.969		644.007	649.021
490	627.274	651.733	619.744	626.682	742.499	655.082	631.643	633.426	615.042	625.099	627.639	639.988	661.479	632.576	636.662	749.415	662.552	640.025	635.842	617.387	629.275	636.488	640.521	668.753	636.757	644.284	758.964	670.744	642.718	649.953		643.969	648.971
491	627.271	651.728	619.738	626.669	742.485	655.069	631.642	633.358	615.036	625.093	627.633	639.976	661.463	632.57	636.648	749.395	662.54	640.014	635.788	617.377	629.235	636.466	640.517	668.738	636.746	644.269	758.946	670.698	642.696	649.932		643.923	648.93
492	627.268	651.724	619.731	626.654	742.474	655.058	631.641	633.293	615.028	625.088	627.626	639.966	661.448	632.566	636.628	749.368	662.53	640.003	635.731	617.368	629.203	636.44	640.514	668.721	636.736	644.251	758.931	670.653	642.679	649.917		643.882	648.891
493	627.265	651.719	619.725	626.642	742.46	655.047	631.64	633.223	615.022	625.083	627.619	639.956	661.432	632.561	636.612	749.347	662.518	639.993	635.675	617.357	629.165	636.416	640.51	668.705	636.724	644.237	758.913	670.612	642.654	649.902		643.84	648.838
494	627.262	651.715	619.718	626.63	742.45	655.035	631.639	633.157	615.016	625.079	627.612	639.943	661.418	632.556	636.597	749.325	662.509	639.982	635.615	617.348	629.134	636.388	640.507	668.689	636.714	644.221	758.897	670.569	642.631	649.885		643.802	648.794
495	627.259	651.71	619.711	626.619	742.438	655.026	631.638	633.095	615.01	625.074	627.606	639.933	661.404	632.551	636.579	749.302	662.497	639.971	635.557	617.339	629.098	636.362	640.504	668.672	636.704	644.205	758.877	670.53	642.611	649.872		643.757	648.756
496	627.256	651.706	619.704	626.606	742.427	655.015	631.637	633.028	615.003	625.069	627.6	639.922	661.391	632.546	636.565	749.274	662.488	639.961	635.497	617.329	629.068	636.336	640.501	668.654	636.693	644.19	758.862	670.491	642.587	649.857		643.723	648.708
497	627.253	651.701	619.698	626.595	742.416	655.004	631.637	632.976	614.996	625.065	627.594	639.91	661.378	632.541	636.548	749.257	662.479	639.949	635.441	617.318	629.035	636.308	640.497	668.638	636.683	644.172	758.842	670.452	642.564	649.844		643.682	648.668
498	627.25	651.697	619.692	626.585	742.408	654.994	631.636	632.922	614.99	625.059	627.588	639.899	661.363	632.536	636.533	749.231	662.467	639.939	635.381	617.31	629.004	636.279	640.494	668.619	636.673	644.158	758.826	670.415	642.536	649.831		643.645	648.618
499	627.246	651.692	619.683	626.571	742.396	654.983	631.635	632.873	614.984	625.055	627.58	639.887	661.353	632.531	636.518	749.209	662.458	639.927	635.325	617.299	628.974	636.251	640.491	668.601	636.662	644.141	758.807	670.377	642.51	649.819		643.607	648.586
500	627.242	651.687	619.676	626.561	742.387	654.973	631.634	632.829	614.978	625.051	627.575	639.875	661.339	632.525	636.501	749.188	662.449	639.916	635.272	617.291	628.943	636.225	640.487	668.584	636.65	644.124	758.789	670.34	642.488	649.806		643.571	648.54
501	627.24	651.682	619.671	626.55	742.377	654.962	631.633	632.781	614.973	625.046	627.569	639.865	661.328	632.519	636.487	749.166	662.439	639.906	635.215	617.279	628.913	636.193	640.484	668.563	636.64	644.108	758.771	670.301	642.456	649.793		643.533	648.492
502	627.236	651.678	619.662	626.535	742.367	654.953	631.632	632.737	614.968	625.041	627.563	639.852	661.316	632.514	636.47	749.139	662.429	639.895	635.165		628.882	636.165	640.482	668.546	636.63	644.09	758.753	670.262	642.435	649.783		643.494	648.457
503	627.233	651.674	619.654	626.524	742.357	654.943	631.631	632.688	614.961	625.036	627.555	639.837	661.304	632.51	636.454	749.121	662.42	639.884	635.113		628.852	636.132	640.478	668.526	636.618	644.074	758.735	670.222	642.41	649.77		643.46	648.412
504	627.23	651.669	619.647	626.511	742.348	654.934	631.63	632.639	614.957	625.031	627.548	639.818	661.294	632.505	636.437	749.096	662.41	639.874	635.064		628.824	636.104	640.476	668.507	636.607	644.055	758.718	670.18	642.382	649.757		643.417	648.376
505	627.228	651.665	619.64	626.497	742.338	654.924	631.63	632.591	614.953	625.027	627.542	639.806	661.282	632.5	636.419	749.073	662.402	639.862	635.015		628.793	636.068	640.473	668.49	636.597	644.037	758.7	670.139	642.364	649.746		643.381	648.336
506	627.225	651.661	619.632	626.483	742.329	654.915	631.629	632.54	614.948	625.022	627.535	639.794	661.272	632.496	636.402	749.052	662.391	639.853	634.969		628.767	636.031	640.47	668.471	636.584	644.018	758.681	670.096	642.341	649.732		643.341	648.296
507	627.222	651.657	619.623	626.47	742.32	654.907	631.628	632.498	614.943	625.017	627.526	639.775	661.26	632.491	636.384	749.029	662.382	639.842	634.922		628.738	635.996	640.468	668.455	636.574	643.998	758.666	670.054	642.316	649.72		643.299	648.263
508	627.22	651.653	619.616	626.455	742.308	654.896	631.628	632.448	614.938	625.012	627.519	639.761	661.249	632.486	636.364	749.006	662.372	639.83	634.875		628.712	635.963	640.465	668.437	636.562	643.979	758.646	670.013	642.298	649.707		643.26	648.226
509	627.217	651.648	619.608	626.439	742.3	654.888	631.627	632.406	614.933	625.008	627.513	639.749	661.239	632.482	636.346	748.988	662.362	639.82	634.832		628.685	635.924	640.462	668.422	636.551	643.958	758.631	669.97	642.275	649.693		643.22	648.193
510	627.215	651.644	619.599	626.426	742.29	654.878	631.626	632.362	614.928	625.002	627.506	639.734	661.227	632.478	636.328	748.962	662.353	639.809	634.785		628.66	635.886	640.46	668.406	636.542	643.938	758.613	669.932	642.253	649.679		643.176	648.159
511	627.212	651.64	619.591	626.41	742.282	654.867	631.625	632.315	614.923	624.997	627.499	639.72	661.217	632.474	636.306	748.939	662.343	639.799	634.742		628.636	635.843	640.457	668.39	636.528	643.919	758.596	669.891	642.233	649.664		643.135	648.128
512	627.21	651.635	619.581	626.394	742.275	654.858	631.625	632.271	614.919	624.993	627.492	639.705	661.205	632.469	636.286	748.922	662.334	639.786	634.699		628.609	635.812	640.455	668.375	636.517	643.9	758.58	669.856	642.207	649.65		643.09	648.097
513	627.208	651.631	619.572	626.381	742.265	654.847	631.624	632.217	614.914	624.987	627.484	639.694	661.194	632.464	636.267	748.9	662.324	639.775	634.654		628.587	635.771	640.452	668.36	636.507	643.885	758.563	669.817	642.187	649.635		643.049	648.063
514	627.206	651.627	619.563	626.367	742.256	654.838	631.623	632.166	614.908	624.982	627.477	639.68	661.182	632.46	636.245	748.878	662.315	639.765	634.614		628.565	635.733	640.45	668.345	636.494	643.868	758.545	669.781	642.164	649.619		643.001	648.036
515	627.204	651.623	619.555	626.354	742.248	654.827	631.622	632.11	614.904	624.976	627.471	639.665	661.17	632.454	636.224	748.859	662.307	639.753	634.569		628.542	635.698	640.448	668.329	636.484	643.855	758.53	669.744	642.141	649.605		642.957	648.003
516	627.202	651.62	619.546	626.341	742.24	654.818	631.621	632.054	614.899	624.971	627.465	639.654	661.16	632.45	636.206	748.84	662.297	639.742	634.527		628.52	635.67	640.445	668.314	636.471	643.843	758.51	669.706	642.12	649.588		642.914	647.97
517	627.2	651.616	619.536	626.329	742.23	654.808	631.621	632	614.896	624.965	627.455	639.64	661.147	632.445	636.181	748.82	662.288	639.73	634.483		628.501	635.638	640.443	668.298	636.457	643.83	758.495	669.672	642.096	649.573		642.867	647.942
518	627.199	651.613	619.528	626.317	742.223	654.799	631.62	631.941	614.892	624.959	627.447	639.628	661.137	632.439	636.162	748.803	662.279	639.719	634.44		628.48	635.606	640.441	668.282	636.445	643.82	758.476	669.633	642.076	649.557		642.823	647.907
519	627.197	651.609	619.519	626.305	742.212	654.79	631.619	631.892	614.886	624.954	627.441	639.617	661.125	632.435	636.141	748.784	662.27	639.707	634.394		628.46	635.582	640.438	668.268	636.43	643.809	758.46	669.599	642.053	649.539		642.781	647.878
520	627.195	651.606	619.509	626.296	742.203	654.781	631.618	631.837	614.883	624.949	627.434	639.603	661.114	632.429	636.115	748.764	662.262	639.696	634.347		628.441	635.557	640.436	668.251	636.418	643.798	758.442	669.562	642.033	649.524		642.74	647.848
521	627.194	651.603	619.503	626.283	742.194	654.772	631.618	631.789	614.878	624.944	627.427	639.592	661.104	632.423	636.094	748.747	662.255	639.684	634.303		628.423	635.535	640.433	668.237	636.404	643.787	758.425	669.528	642.015	649.506		642.704	647.816
522	627.192	651.599	619.494	626.273	742.185	654.763	631.617	631.739	614.874	624.938	627.419	639.58	661.092	632.419	636.067	748.731	662.247	639.672	634.253		628.403	635.51	640.431	668.223	636.388	643.775	758.405	669.493	641.994	649.487		642.663	647.785
523	627.191	651.596	619.486	626.265	742.174	654.755	631.616	631.689	614.872	624.933	627.413	639.568	661.082	632.414	636.044	748.709	662.239	639.661	634.209		628.386	635.488	640.428	668.207	636.373	643.763	758.39	669.458	641.976	649.472		642.634	647.755
524	627.189	651.593	619.477	626.255	742.165	654.745	631.616	631.646	614.868	624.928	627.407	639.557	661.072	632.407	636.019	748.691	662.232	639.649	634.16		628.366	635.47	640.426	668.194	636.356	643.749	758.368	669.426	641.959	649.454		642.599	647.723
525	627.187	651.59	619.469	626.245	742.152	654.737	631.615	631.598	614.864	624.922	627.402	639.545	661.062	632.401	635.994	748.674	662.226	639.636	634.114		628.349	635.45	640.423	668.179	636.341	643.736	758.352	669.393	641.941	649.437		642.566	647.694
526	627.186	651.587	619.463	626.236	742.141	654.729	631.614	631.556	614.86	624.916	627.396	639.535	661.052	632.396	635.972	748.651	662.219	639.625	634.069		628.327	635.427	640.421	668.164	636.326	643.722	758.332	669.362	641.925	649.419		642.535	647.66
527	627.184	651.583	619.454	626.227	742.13	654.719	631.614	631.516	614.857	624.912	627.389	639.524	661.043	632.391	635.946	748.635	662.212	639.614	634.026		628.308	635.409	640.419	668.15	636.307	643.705	758.314	669.33	641.907	649.401		642.502	647.632
528	627.183	651.578	619.446	626.219	742.119	654.71	631.613	631.476	614.854	624.907	627.384	639.511	661.034	632.385	635.924	748.617	662.206	639.601	633.983		628.286	635.387	640.417	668.135	636.292	643.691	758.296	669.298	641.89	649.384		642.473	647.599
529	627.181	651.574	619.439	626.209	742.108	654.702	631.613	631.439	614.851	624.902	627.379	639.501	661.023	632.38	635.9	748.595	662.198	639.591	633.944		628.264	635.369	640.414	668.12	636.274	643.675	758.279	669.267	641.873	649.363		642.438	647.569
530	627.18	651.571	619.431	626.199	742.098	654.694	631.612	631.4	614.847	624.897	627.373	639.489	661.014	632.375	635.879	748.577	662.192	639.579	633.904		628.242	635.346	640.412	668.107	636.257	643.659	758.26	669.234	641.857	649.345		642.407	647.535
531	627.178	651.567	619.424	626.19	742.086	654.686	631.611	631.364	614.843	624.891	627.368	639.476	661.004	632.369	635.854	748.56	662.186	639.569	633.866		628.218	635.325	640.41	668.093	636.243	643.643	758.244	669.203	641.841	649.325		642.375	647.504
532	627.177	651.562	619.417	626.178	742.075	654.678	631.611	631.321	614.839	624.886	627.362	639.466	660.995	632.364	635.833	748.536	662.178	639.558	633.829		628.194	635.305	640.407	668.08	636.225	643.626	758.226	669.169	641.821	649.304		642.342	647.466
533	627.176	651.558	619.41	626.169	742.066	654.67	631.61	631.281	614.835	624.88	627.357	639.455	660.986	632.36	635.811	748.52	662.172	639.547	633.794		628.168	635.282	640.405	668.069	636.208	643.61	758.21	669.137	641.806	649.286		642.308	647.431
534	627.174	651.555	619.404	626.159	742.055	654.663	631.61	631.237	614.832	624.874	627.352	639.442	660.976	632.355	635.786	748.501	662.165	639.538	633.759		628.142	635.26	640.402	668.057	636.194	643.592	758.195	669.102	641.791	649.266		642.28	647.397
535	627.174	651.55	619.397	626.147	742.047	654.655	631.609	631.191	614.828	624.869	627.346	639.432	660.967	632.351	635.767	748.481	662.158	639.527	633.725		628.117	635.236	640.4	668.047	636.18	643.574	758.177	669.069	641.774	649.246		642.245	647.357
536	627.173	651.546	619.39	626.138	742.036	654.649	631.609	631.148	614.824	624.863	627.341	639.419	660.958	632.345	635.743	748.464	662.149	639.518	633.691		628.089	635.217	640.397	668.037	636.164	643.556	758.163	669.036	641.759	649.226		642.216	647.32
537	627.172	651.542	619.385	626.127	742.026	654.641	631.608	631.103	614.819	624.858	627.335	639.406	660.949	632.34	635.721	748.445	662.142	639.508	633.658		628.064	635.192	640.395	668.028	636.15	643.535	758.147	669.003	641.742	649.207		642.186	647.282
538	627.17	651.538	619.379	626.117	742.017	654.633	631.608	631.058	614.815	624.851	627.331	639.394	660.942	632.335	635.702	748.425	662.136	639.498	633.625		628.036	635.17	640.392	668.018	636.138	643.516	758.133	668.973	641.726	649.188		642.157	647.247
539	627.169	651.533	619.373	626.105	742.009	654.627	631.608	631.016	614.81	624.846	627.325	639.384	660.933	632.331	635.679	748.408	662.127	639.489	633.595		628.012	635.146	640.389	668.01	636.122	643.495	758.117	668.942	641.713	649.167		642.126	647.203
540	627.167	651.529	619.367	626.096	741.997	654.619	631.607	630.968	614.806	624.839	627.319	639.371	660.926	632.328	635.661	748.391	662.119	639.479	633.562		627.985	635.126	640.387	668.001	636.111	643.474	758.104	668.914	641.697	649.151		642.098	647.164
541	627.166	651.525	619.363	626.085	741.99	654.612	631.607	630.926	614.802	624.832	627.314	639.358	660.918	632.323	635.641	748.372	662.114	639.47	633.53		627.96	635.105	640.384	667.993	636.098	643.453	758.086	668.887	641.682	649.132		642.063	647.13
542	627.165	651.521	619.357	626.074	741.98	654.604	631.606	630.877	614.797	624.826	627.31	639.348	660.91	632.318	635.622	748.357	662.106	639.461	633.499		627.937	635.083	640.381	667.984	636.082	643.432	758.074	668.861	641.67	649.112		642.033	647.087
543	627.164	651.516	619.353	626.063	741.97	654.597	631.606	630.832	614.793	624.82	627.305	639.339	660.902	632.315	635.604	748.339	662.099	639.451	633.466		627.912	635.059	640.378	667.975	636.071	643.413	758.055	668.837	641.656	649.097		642.002	647.048
544	627.163	651.512	619.348	626.05	741.961	654.589	631.605	630.782	614.788	624.814	627.299	639.327	660.893	632.31	635.585	748.325	662.093	639.442	633.433		627.888	635.04	640.375	667.967	636.057	643.391	758.042	668.812	641.644	649.078		641.967	647.011
545	627.162	651.508	619.343	626.039	741.952	654.582	631.605	630.729	614.784	624.808	627.291	639.319	660.886	632.306	635.571	748.309	662.087	639.433	633.399		627.865	635.021	640.372	667.956	636.041	643.373	758.024	668.79	641.634	649.06		641.933	646.968
546	627.161	651.503	619.339	626.027	741.943	654.575	631.604	630.683	614.78	624.802	627.286	639.31	660.877	632.303	635.553	748.296	662.081	639.424	633.363		627.842	635	640.37	667.948	636.03	643.355	758.008	668.768	641.622	649.045		641.902	646.934
547	627.16	651.499	619.334	626.015	741.935	654.566	631.604	630.629	614.775	624.797	627.28	639.302	660.87	632.298	635.538	748.278	662.075	639.415	633.327		627.818	634.979	640.367	667.938	636.015	643.335	757.99	668.747	641.612	649.025		641.865	646.887
548	627.159	651.494	619.329	626.003	741.927	654.559	631.604	630.585	614.771	624.791	627.274	639.292	660.862	632.294	635.523	748.266	662.069	639.406	633.289		627.795	634.962	640.364	667.928	636.001	643.319	757.975	668.727	641.601	649.009		641.83	646.848
549	627.159	651.491	619.324	625.989	741.918	654.551	631.603	630.535	614.766	624.786	627.268	639.283	660.854	632.291	635.508	748.252	662.064	639.397	633.249		627.772	634.943	640.362	667.92	635.986	643.298	757.956	668.706	641.592	648.991		641.799	646.813
550	627.158	651.487	619.319	625.979	741.911	654.543	631.603	630.488	614.761	624.781	627.262	639.276	660.847	632.288	635.494	748.238	662.057	639.389	633.207		627.747	634.923	640.359	667.911	635.97	643.28	757.941	668.687	641.582	648.973		641.767	646.761
551	627.157	651.482	619.314	625.967	741.903	654.534	631.602	630.447	614.757	624.776	627.255	639.267	660.839	632.285	635.48	748.223	662.053	639.381	633.165		627.724	634.905	640.357	667.902	635.957	643.26	757.922	668.668	641.571	648.955		641.733	646.723
552	627.156	651.479	619.308	625.955	741.896	654.528	631.602	630.4	614.753	624.771	627.249	639.258	660.833	632.282	635.466	748.212	662.047	639.372	633.122		627.701	634.888	640.355	667.894	635.941	643.24	757.906	668.649	641.561	648.935		641.705	646.68
553	627.155	651.475	619.303	625.946	741.889	654.519	631.602	630.362	614.749	624.767	627.245	639.25	660.827	632.279	635.451	748.195	662.042	639.365	633.076		627.675	634.873	640.353	667.886	635.925	643.221	757.89	668.632	641.55	648.92		641.673	646.635
554	627.154	651.472	619.298	625.934	741.88	654.51	631.602	630.315	614.744	624.763	627.238	639.242	660.821	632.276	635.436	748.182	662.036	639.357	633.035		627.653	634.854	640.351	667.878	635.913	643.199	757.873	668.614	641.54	648.899		641.645	646.595
555	627.153	651.469	619.292	625.924	741.874	654.503	631.601	630.277	614.74	624.759	627.232	639.235	660.816	632.273	635.422	748.168	662.03	639.349	632.988		627.627	634.837	640.349	667.869	635.899	643.18	757.857	668.597	641.531	648.881		641.615	646.554
556	627.152	651.465	619.286	625.915	741.868	654.495	631.601	630.236	614.736	624.754	627.228	639.228	660.809	632.27	635.404	748.152	662.026	639.343	632.946		627.606	634.821	640.347	667.861	635.884	643.159	757.843	668.58	641.519	648.865		641.583	646.514
557	627.151	651.46	619.281	625.905	741.86	654.486	631.6	630.197	614.732	624.751	627.223	639.219	660.805	632.268	635.39	748.138	662.02	639.336	632.902		627.582	634.806	640.345	667.853	635.87	643.138	757.825	668.563	641.509	648.844		641.557	646.474
558	627.15	651.457	619.274	625.896	741.853	654.478	631.6	630.161	614.728	624.748	627.217	639.212	660.799	632.264	635.375	748.126	662.014	639.328	632.861		627.561	634.786	640.343	667.845	635.856	643.12	757.81	668.545	641.5	648.828		641.525	646.435
559	627.149	651.453	619.268	625.886	741.846	654.469	631.6	630.121	614.723	624.744	627.213	639.205	660.794	632.262	635.355	748.108	662.009	639.323	632.82		627.54	634.769	640.342	667.837	635.845	643.1	757.794	668.528	641.49	648.808		641.496	646.405
560	627.148	651.449	619.262	625.877	741.838	654.46	631.599	630.089	614.718	624.74	627.208	639.198	660.789	632.26	635.343	748.094	662.002	639.316	632.78		627.52	634.754	640.34	667.828	635.832	643.083	757.778	668.511	641.481	648.788		641.467	646.36
561	627.146	651.446	619.256	625.869	741.831	654.451	631.599	630.055	614.713	624.736	627.204	639.191	660.783	632.257	635.323	748.082	661.997	639.31	632.742		627.501	634.736	640.338	667.82	635.82	643.063	757.763	668.492	641.471	648.768		641.438	646.328
562	627.145	651.442	619.25	625.858	741.824	654.443	631.598	630.019	614.709	624.733	627.199	639.183	660.779	632.255	635.309	748.065	661.992	639.304	632.703		627.482	634.716	640.336	667.811	635.809	643.043	757.745	668.475	641.462	648.748		641.409	646.289
563	627.144	651.438	619.244	625.849	741.815	654.434	631.598	629.989	614.704	624.729	627.194	639.177	660.773	632.252	635.292	748.052	661.985	639.298	632.667		627.465	634.699	640.335	667.801	635.797	643.026	757.729	668.456	641.453	648.728		641.382	646.255
564	627.144	651.435	619.239	625.84	741.807	654.425	631.598	629.953	614.7	624.725	627.189	639.17	660.768	632.25	635.275	748.041	661.98	639.292	632.627		627.446	634.681	640.333	667.793	635.789	643.005	757.713	668.437	641.444	648.708		641.355	646.219
565	627.143	651.432	619.232	625.831	741.8	654.417	631.597	629.919	614.695	624.721	627.185	639.162	660.762	632.248	635.259	748.025	661.975	639.286	632.591		627.429	634.663	640.331	667.783	635.778	642.987	757.696	668.419	641.435	648.688		641.333	646.177
566	627.142	651.429	619.227	625.822	741.79	654.41	631.597	629.884	614.689	624.716	627.18	639.155	660.757	632.245	635.242	748.013	661.969	639.281	632.552		627.413	634.643	640.329	667.772	635.769	642.968	757.68	668.399	641.425	648.667		641.308	646.145
567	627.141	651.426	619.222	625.813	741.783	654.403	631.596	629.846	614.685	624.713	627.175	639.147	660.752	632.243	635.227	748.003	661.964	639.275	632.515		627.395	634.622	640.327	667.763	635.761	642.947	757.665	668.381	641.415	648.646		641.286	646.106
568	627.14	651.423	619.216	625.804	741.775	654.396	631.596	629.811	614.681	624.708	627.17	639.14	660.746	632.241	635.21	747.99	661.959	639.27	632.478		627.378	634.605	640.325	667.752	635.751	642.93	757.648	668.359	641.406	648.628		641.264	646.066
569	627.139	651.42	619.211	625.795	741.767	654.39	631.596	629.773	614.676	624.703	627.165	639.133	660.74	632.239	635.196	747.978	661.954	639.266	632.44		627.361	634.585	640.324	667.741	635.743	642.909	757.634	668.341	641.395	648.608		641.242	646.031
570	627.139	651.417	619.207	625.788	741.758	654.383	631.596	629.74	614.672	624.699	627.16	639.125	660.734	632.237	635.181	747.968	661.949	639.26	632.406		627.345	634.563	640.322	667.731	635.735	642.89	757.618	668.32	641.384	648.586		641.22	645.991
571	627.138	651.414	619.202	625.779	741.751	654.376	631.595	629.704	614.668	624.695	627.156	639.118	660.728	632.234	635.167	747.957	661.945	639.256	632.369		627.328	634.54	640.32	667.717	635.727	642.871	757.602	668.299	641.374	648.571		641.196	645.956
572	627.138	651.411	619.198	625.771	741.741	654.371	631.595	629.672	614.663	624.69	627.15	639.112	660.722	632.232	635.154	747.946	661.94	639.251	632.338		627.31	634.523	640.318	667.707	635.718	642.851	757.587	668.279	641.361	648.549		641.174	645.919
573	627.137	651.408	619.193	625.764	741.733	654.364	631.595	629.643	614.66	624.686	627.144	639.104	660.715	632.23	635.141	747.937	661.935	639.247	632.305		627.297	634.501	640.316	667.693	635.708	642.832	757.57	668.258	641.351	648.531		641.145	645.876
574	627.136	651.406	619.188	625.756	741.724	654.358	631.594	629.61	614.656	624.682	627.14	639.097	660.709	632.228	635.127	747.926	661.932	639.242	632.273		627.278	634.481	640.314	667.68	635.699	642.81	757.552	668.239	641.34	648.512		641.121	645.843
575	627.136	651.403	619.185	625.75	741.717	654.352	631.594	629.584	614.653	624.678	627.136	639.088	660.703	632.225	635.114	747.916	661.928	639.237	632.244		627.263	634.46	640.312	667.669	635.69	642.792	757.537	668.218	641.328	648.494		641.094	645.802
576	627.135	651.401	619.181	625.743	741.71	654.346	631.594	629.555	614.647	624.673	627.131	639.08	660.696	632.223	635.102	747.909	661.924	639.233	632.213		627.249	634.443	640.31	667.655	635.681	642.771	757.516	668.199	641.318	648.475		641.062	645.763
577	627.135	651.399	619.178	625.736	741.7	654.34	631.594	629.528	614.643	624.669	627.126	639.073	660.689	632.221	635.088	747.896	661.92	639.228	632.184		627.233	634.423	640.308	667.644	635.673	642.752	757.5	668.18	641.308	648.456		641.035	645.725
578	627.134	651.397	619.174	625.73	741.692	654.333	631.593	629.503	614.639	624.665	627.121	639.063	660.682	632.219	635.073	747.885	661.916	639.224	632.154		627.218	634.404	640.307	667.633	635.661	642.732	757.481	668.162	641.297	648.438		641.005	645.689
579	627.133	651.395	619.169	625.723	741.684	654.327	631.593	629.476	614.635	624.661	627.118	639.053	660.676	632.217	635.06	747.875	661.913	639.219	632.124		627.204	634.386	640.304	667.621	635.651	642.711	757.461	668.145	641.288	648.418		640.973	645.65
580	627.133	651.394	619.166	625.716	741.677	654.321	631.593	629.453	614.631	624.657	627.113	639.045	660.669	632.214	635.044	747.865	661.909	639.214	632.093		627.189	634.37	640.302	667.612	635.642	642.693	757.443	668.127	641.277	648.398		640.946	645.603
581	627.133	651.392	619.163	625.709	741.667	654.314	631.593	629.429	614.628	624.653	627.109	639.035	660.663	632.212	635.029	747.854	661.905	639.209	632.064		627.174	634.354	640.3	667.602	635.632	642.672	757.424	668.111	641.268	648.381		640.917	645.567
582	627.132	651.39	619.159	625.701	741.661	654.308	631.592	629.407	614.624	624.648	627.105	639.023	660.657	632.209	635.015	747.845	661.902	639.204	632.033		627.157	634.338	640.299	667.591	635.623	642.65	757.404	668.094	641.257	648.36		640.887	645.528
583	627.132	651.388	619.155	625.695	741.65	654.302	631.592	629.386	614.619	624.645	627.1	639.014	660.651	632.207	634.998	747.832	661.898	639.199	632.003		627.143	634.322	640.296	667.583	635.612	642.63	757.388	668.078	641.248	648.341		640.863	645.485
584	627.131	651.387	619.151	625.687	741.642	654.295	631.592	629.364	614.615	624.641	627.096	639.004	660.645	632.204	634.985	747.823	661.895	639.195	631.974		627.124	634.308	640.294	667.573		642.609	757.37	668.062	641.239	648.322		640.838	645.441
585	627.131	651.385	619.148	625.679	741.635	654.289	631.592	629.343	614.612	624.638	627.091	638.993	660.639	632.202	634.971	747.813	661.892	639.19	631.944		627.108	634.292	640.292	667.564		642.589	757.353	668.046	641.228	648.299		640.812	645.397
586	627.13	651.383	619.144	625.673	741.627	654.283	631.592	629.321	614.609	624.633	627.086	638.98	660.634	632.2	634.957	747.802	661.888	639.185	631.915		627.088	634.278	640.29	667.555		642.568	757.339	668.031	641.22	648.28		640.791	645.356
587	627.13	651.381	619.14	625.666	741.618	654.276	631.592	629.3	614.605	624.629	627.082	638.97	660.628	632.197	634.945	747.791	661.886	639.181	631.888		627.07	634.265	640.288	667.544		642.547	757.321	668.014	641.211	648.259		640.769	645.317
588	627.129	651.379	619.135	625.661	741.612	654.271	631.591	629.278	614.601	624.626	627.078	638.961	660.622	632.194	634.931	747.781	661.883	639.176	631.86		627.049	634.251	640.285	667.535		642.529	757.308	667.998	641.202	648.238		640.75	645.27
589	627.129	651.376		625.655	741.603	654.266	631.591	629.255	614.597	624.623	627.075	638.947	660.616	632.192	634.92	747.77	661.879	639.171	631.833		627.028	634.238	640.284	667.526		642.508	757.292	667.982	641.194	648.216		640.727	645.233
590	627.128	651.374		625.65	741.595	654.26	631.591	629.234	614.594	624.619	627.071	638.938	660.61	632.19	634.908	747.76	661.876	639.166	631.805		627.007	634.223	640.281	667.518		642.49	757.278	667.965	641.185	648.192		640.709	645.189
591	627.128	651.372		625.645	741.589	654.254	631.591	629.21	614.59	624.615	627.067	638.927	660.604	632.188	634.895	747.75	661.872	639.161	631.778		626.986	634.21	640.279	667.509		642.469	757.263	667.95	641.176	648.172		640.689	645.154
592	627.127	651.37		625.64	741.581	654.249	631.591	629.187	614.587	624.611	627.063	638.915	660.599	632.185	634.884	747.736	661.87	639.157	631.751		626.964	634.196	640.277	667.502		642.449	757.251	667.933	641.167	648.147		640.668	645.113
593	627.126	651.368		625.636	741.574	654.244	631.59	629.167	614.582	624.608	627.059	638.905	660.593	632.182	634.87	747.727	661.866	639.152	631.724		626.942	634.184	640.276	667.495		642.429	757.234	667.917	641.16	648.126		640.648	645.08
594	627.126	651.366		625.632	741.567	654.238	631.59	629.142	614.579	624.604	627.054	638.895	660.588	632.18	634.858	747.715	661.862	639.146	631.697		626.921	634.168	640.274	667.488		642.406	757.222	667.902	641.151	648.106		640.631	645.04
595	627.126	651.364		625.627	741.56	654.233	631.59	629.123	614.575	624.6	627.049	638.886	660.582	632.178	634.844	747.704	661.859	639.141	631.668		626.899	634.155	640.272	667.482		642.385	757.204	667.886	641.141	648.082		640.606	645.006
596	627.125	651.361		625.622	741.552	654.227	631.59	629.099	614.571	624.596	627.044	638.874	660.577	632.176	634.83	747.692	661.856	639.136	631.641		626.878	634.143	640.27	667.476		642.362	757.191	667.871	641.134	648.064		640.587	644.972
597	627.125	651.359		625.618	741.546	654.222	631.59	629.077	614.568	624.593	627.039	638.864	660.571	632.173	634.815	747.682	661.853	639.13	631.613		626.859	634.129	640.269	667.469		642.341	757.173	667.855	641.125	648.042		640.565	644.937
598	627.124	651.357		625.614	741.538	654.217	631.59	629.054	614.564	624.588	627.033	638.855	660.566	632.17	634.799	747.669	661.85	639.125	631.584		626.839	634.114	640.267	667.464		642.32	757.157	667.841	641.115	648.023		640.543	644.904
599	627.124	651.356		625.608	741.531	654.211	631.589	629.03	614.561	624.584	627.027	638.845	660.561	632.168	634.785	747.658	661.847	639.12	631.557		626.821	634.102	640.265	667.458		642.299	757.14	667.825	641.108	648.002		640.523	644.871
600	627.123	651.353		625.604	741.524	654.206	631.589	629.008	614.557	624.579	627.022	638.835	660.555	632.165	634.766	747.648	661.843	639.114	631.528		626.803	634.087	640.263	667.451		642.28	757.124	667.81	641.097	647.982		640.501	644.838
601	627.123	651.351		625.598	741.516	654.202	631.589	628.983	614.553	624.574	627.016	638.826	660.55	632.163	634.752	747.636	661.84	639.108	631.501		626.786	634.074	640.262	667.445		642.26	757.104	667.794	641.087	647.965		640.481	644.804
602	627.122	651.349		625.593	741.509	654.197	631.589	628.963	614.55	624.57	627.009	638.817	660.545	632.161	634.735	747.625	661.838	639.102	631.472		626.769	634.058	640.26	667.437		642.241	757.09	667.778	641.08	647.944		640.46	644.774
603	627.122	651.347		625.588	741.503	654.192	631.589	628.939	614.547	624.566	626.999	638.808	660.539	632.158	634.718	747.615	661.835	639.097	631.446		626.753	634.044	640.258	667.431		642.221	757.069	667.763	641.068	647.927		640.441	644.742
604	627.121	651.345		625.581	741.495	654.188	631.589	628.918	614.543	624.562	626.992	638.8	660.534	632.155	634.704	747.604	661.831	639.09	631.417		626.738	634.03	640.256	667.424		642.201	757.053	667.747	641.058	647.908		640.42	644.712
605	627.121	651.343		625.576	741.488	654.184	631.588	628.899	614.54	624.557	626.984	638.791	660.527	632.152	634.687	747.593	661.829	639.084	631.391		626.722	634.012	640.255	667.416		642.182	757.036	667.731	641.049	647.889		640.401	644.683
606	627.12	651.341		625.571	741.482	654.18	631.588	628.876	614.537	624.552	626.975	638.783	660.522	632.15	634.672	747.582	661.826	639.078	631.363		626.708	633.997	640.253	667.41		642.16	757.018	667.716	641.039	647.873		640.385	644.656
607	627.12	651.339		625.565	741.475	654.176	631.588	628.855	614.534	624.548	626.967	638.776	660.516	632.147	634.657	747.57	661.824	639.071	631.336		626.694	633.979	640.251	667.402		642.142	757.003	667.701	641.029	647.853		640.364	644.623
608	627.12	651.337		625.56	741.469	654.173	631.588	628.833	614.532	624.545	626.958	638.769	660.51	632.144	634.642	747.559	661.822	639.064	631.31		626.68	633.964	640.25	667.394		642.122	756.986	667.687	641.02	647.837		640.348	644.598
609	627.119	651.335		625.555	741.463	654.17	631.588	628.808	614.528	624.542	626.948	638.76	660.505	632.142	634.628	747.547	661.819	639.057	631.283		626.666	633.946	640.248	667.388		642.092	756.968	667.672	641.01	647.82		640.332	644.57
610	627.119	651.333		625.55	741.457	654.167	631.588	628.785	614.525	624.538	626.936	638.753	660.499	632.139	634.614	747.536	661.817	639.049	631.259		626.652	633.927	640.246	667.38		642.072	756.953	667.659	641.001	647.801		640.314	644.541
611	627.118	651.331		625.545	741.451	654.164	631.588	628.759	614.521	624.533	626.927	638.747	660.495	632.137	634.601	747.523	661.815	639.042	631.232		626.639	633.91	640.244	667.374		642.048	756.937	667.645	640.992	647.784		640.298	644.516
612	627.118	651.328		625.539	741.447	654.161	631.588	628.735	614.517	624.53	626.919	638.738	660.49	632.134	634.586	747.511	661.813	639.035	631.209		626.625	633.894	640.242	667.367		642.023	756.92	667.633	640.982	647.765		640.281	644.487
613	627.117	651.326		625.534	741.44	654.159	631.587	628.711	614.515	624.527	626.91	638.732	660.485	632.131	634.574	747.498	661.811	639.026	631.184		626.61	633.875	640.241	667.36		642.002	756.906	667.621	640.973	647.748		640.265	644.461
614	627.117	651.324		625.528	741.436	654.155	631.587	628.688	614.512	624.523	626.898	638.726	660.481	632.129	634.561	747.487	661.809	639.019	631.162		626.597	633.857	640.239	667.354		641.979	756.887	667.609	640.963	647.729		640.248	644.434
615	627.116	651.322		625.522	741.431	654.153	631.587	628.666	614.508	624.52	626.888	638.718	660.476	632.126	634.548	747.476	661.808	639.008	631.14		626.581	633.84	640.237	667.348		641.956	756.871	667.599	640.955	647.71		640.231	644.406
616	627.115	651.32		625.517	741.426	654.15	631.587	628.644	614.504	624.516	626.875	638.711	660.472	632.123	634.537	747.462	661.806	638.997	631.118		626.568	633.824	640.235	667.342		641.936	756.856	667.588	640.944	647.693		640.214	644.38
617	627.115	651.318		625.51	741.42	654.147	631.587	628.625	614.501	624.512	626.866	638.706	660.469	632.121	634.524	747.452	661.804	638.987	631.098		626.551	633.805	640.234	667.336		641.913	756.838	667.578	640.934	647.672		640.197	644.355
618	627.114	651.315		625.504	741.415	654.144	631.587	628.605	614.498	624.51	626.856	638.7	660.465	632.118	634.513	747.441	661.803	638.979	631.079		626.537	633.787	640.232	667.329		641.892	756.822	667.568	640.925	647.654		640.178	644.325
619	627.114	651.313		625.498	741.41	654.141	631.587	628.587	614.495	624.506	626.841	638.694	660.461	632.116	634.5	747.43	661.801	638.969	631.06		626.52	633.771	640.23	667.323		641.873	756.806	667.558	640.912	647.634		640.161	644.297
620	627.114	651.311		625.492	741.405	654.138	631.586	628.569	614.491	624.502	626.829	638.688	660.458	632.114	634.489	747.419	661.799	638.959	631.042		626.504	633.755	640.228	667.316		641.85	756.789	667.549	640.903	647.612		640.141	644.272
621	627.114	651.309		625.485	741.401	654.135	631.586	628.551	614.488	624.498	626.816	638.683	660.454	632.112	634.477	747.411	661.797	638.95	631.025		626.487	633.736	640.226	667.308		641.832	756.773	667.54	640.894	647.594		640.123	644.246
622	627.113	651.307		625.478	741.395	654.132	631.586	628.534	614.484	624.494	626.806	638.678	660.45	632.109	634.464	747.398	661.795	638.942	631.008		626.47	633.717	640.225	667.301		641.814	756.756	667.531	640.883	647.572		640.103	644.206
623	627.113	651.305		625.472	741.391	654.129	631.586	628.516	614.48	624.491	626.797	638.672	660.447	632.107	634.453	747.39	661.794	638.934	630.991		626.452	633.7	640.223	667.294		641.786	756.739	667.523	640.874	647.552		640.085	644.184
624	627.113	651.302		625.465	741.386	654.126	631.586	628.498	614.477	624.487	626.784	638.667	660.444	632.104	634.44	747.38	661.792	638.925	630.975		626.435	633.682	640.221	667.286		641.763	756.723	667.515	640.865	647.531		640.068	644.15
625	627.112	651.301		625.458	741.381	654.122	631.586	628.48	614.474	624.483	626.77	638.661	660.44	632.102	634.427	747.37	661.79	638.919	630.959		626.418	633.663	640.219	667.278		641.745	756.705	667.507	640.857	647.51		640.049	644.119
626	627.112	651.299		625.451	741.377	654.12	631.586	628.46	614.47	624.479	626.755	638.656	660.436	632.099	634.417	747.361	661.789	638.91	630.945		626.4	633.643	640.218	667.271		641.721	756.687	667.5	640.849	647.487		640.032	644.087
627	627.111	651.297		625.444	741.372	654.117	631.586	628.44	614.466	624.475	626.742	638.652	660.432	632.097	634.403	747.353	661.787	638.903	630.929		626.383	633.625	640.216	667.264		641.698	756.672	667.493	640.842	647.463		640.015	644.058
628	627.111	651.295		625.437	741.368	654.114	631.585	628.417	614.463	624.471	626.73	638.646	660.428	632.094	634.392	747.341	661.785	638.895	630.915		626.367	633.606	640.214	667.256		641.682	756.652	667.485	640.835	647.444		640	644.024
629	627.111	651.294		625.43	741.364	654.111	631.585	628.395	614.46	624.467	626.714	638.641	660.424	632.092	634.381	747.333	661.784	638.887	630.901		626.351	633.587		667.25		641.66	756.637	667.478	640.828	647.419		639.983	643.992
630	627.11	651.292		625.424	741.359	654.108	631.585	628.371	614.457	624.463	626.696	638.635	660.419	632.089	634.369	747.324	661.782	638.88	630.888		626.335	633.568		667.243		641.638	756.618	667.471	640.822	647.396		639.968	643.96
631	627.11	651.29		625.416	741.355	654.105	631.585	628.346	614.454	624.459	626.675	638.63	660.415	632.087	634.359	747.315	661.78	638.874	630.875		626.321	633.551		667.235		641.62	756.601	667.463	640.815	647.376		639.952	643.931
632	627.11	651.288		625.409	741.351	654.102	631.585	628.322	614.451	624.454	626.657	638.624	660.411	632.085	634.349	747.306	661.779	638.866	630.862		626.308	633.535		667.229		641.597	756.584	667.456	640.807	647.352		639.938	643.896
633	627.109	651.287		625.403	741.347	654.099	631.585	628.293	614.447	624.451	626.643	638.619	660.407	632.083	634.34	747.296	661.777	638.859	630.849		626.294	633.516		667.222		641.578	756.567	667.448	640.802	647.33		639.922	643.868
634	627.109	651.285		625.394	741.342	654.096	631.585	628.268	614.445	624.448	626.625	638.613	660.403	632.08	634.33	747.286	661.775	638.852	630.835		626.282	633.502		667.214		641.553	756.549	667.441	640.795	647.311		639.907	643.836
635	627.109	651.284		625.387	741.338	654.094	631.585	628.241	614.442	624.443	626.598	638.608	660.398	632.078	634.322	747.278	661.774	638.844	630.822		626.271	633.486		667.209		641.532	756.534	667.434	640.788	647.288		639.893	643.808
636	627.109	651.282		625.381	741.333	654.091	631.584	628.213	614.439	624.439	626.58	638.601	660.394	632.076	634.312	747.268	661.772	638.837	630.808		626.258	633.472		667.201		641.509	756.516	667.427	640.782	647.269		639.877	643.778
637	627.108	651.28		625.372	741.328	654.088	631.584	628.187	614.436	624.435	626.555	638.596	660.39	632.074	634.303	747.257	661.771	638.828	630.793		626.248	633.459		667.195		641.482	756.501	667.419	640.776	647.249		639.862	643.744
638	627.108	651.279		625.365	741.324	654.085	631.584	628.157	614.432	624.432	626.538	638.59	660.386	632.072	634.294	747.249	661.769	638.822	630.779		626.238	633.444		667.189		641.463	756.486	667.412	640.769	647.228		639.847	643.719
639	627.108	651.277		625.358	741.319	654.083	631.584	628.13	614.429	624.428	626.516	638.583	660.383	632.069	634.283	747.239	661.768	638.814	630.763		626.227	633.431		667.182		641.441	756.47	667.405	640.764	647.21		639.832	643.685
640	627.108	651.276		625.35	741.314	654.08	631.584	628.101	614.427	624.424	626.493	638.579	660.379	632.068	634.275	747.23	661.766	638.806	630.748		626.217	633.421		667.177		641.415	756.456	667.398	640.758	647.19		639.818	643.653
641	627.108	651.274		625.343	741.31	654.077	631.584	628.072	614.423	624.421	626.466	638.572	660.376	632.066	634.263	747.222	661.764	638.801	630.733		626.206	633.407		667.172		641.387	756.44	667.392	640.751	647.172		639.801	643.621
642	627.107	651.272		625.336	741.304	654.075	631.584	628.045	614.42	624.417	626.443	638.564	660.373	632.064	634.253	747.213	661.763	638.793	630.717		626.197	633.396		667.166		641.366	756.425	667.385	640.747	647.153		639.787	643.593
643	627.107	651.27		625.329	741.3	654.072	631.584	628.017	614.417	624.415	626.419	638.559	660.369	632.062	634.243	747.204	661.761	638.787	630.702		626.185	633.385		667.162		641.346	756.411	667.378	640.742	647.136		639.773	643.558
644	627.107	651.268		625.322	741.295	654.069	631.584	627.993	614.413	624.412	626.4	638.554	660.367	632.061	634.231	747.196	661.76	638.783	630.686		626.175	633.375		667.156		641.323	756.395	667.372	640.737	647.117		639.758	643.525
645	627.107	651.266		625.315	741.29	654.067	631.583	627.967	614.411	624.408	626.379	638.548	660.363	632.059	634.222	747.187	661.758	638.777	630.67		626.165	633.364		667.152		641.301	756.38	667.365	640.733	647.1		639.742	643.493
646	627.107	651.265		625.309	741.285	654.064	631.583	627.944	614.407	624.405	626.356	638.542	660.36	632.057	634.21	747.179	661.757	638.771	630.653		626.153	633.354		667.147		641.281	756.366	667.358	640.728	647.085		639.728	643.466
647	627.107	651.263		625.303	741.28	654.061	631.583	627.921	614.404	624.402	626.332	638.537	660.357	632.055	634.2	747.17	661.755	638.764	630.636		626.143	633.344		667.141		641.264	756.348	667.351	640.724	647.068		639.713	643.43
648	627.106	651.261		625.298	741.274	654.059	631.583	627.896	614.4	624.4	626.308	638.531	660.354	632.054	634.19	747.162	661.754	638.758	630.619		626.131	633.335		667.137		641.24	756.334	667.345	640.719	647.052		639.7	643.401
649	627.106	651.259		625.292	741.27	654.056	631.583	627.876	614.397	624.397	626.291	638.525	660.352	632.052	634.18	747.153	661.753	638.753	630.601		626.12	633.325		667.131		641.221	756.315	667.338	640.715	647.039		639.684	643.37
650	627.106	651.258		625.287	741.265	654.053	631.583	627.852	614.394	624.394	626.265	638.519	660.348	632.05	634.169	747.145	661.751	638.748	630.584		626.108	633.314		667.126		641.204	756.299	667.332	640.711	647.023		639.672	643.343
651	627.106	651.256		625.281	741.26	654.051	631.583	627.831	614.391	624.391	626.242	638.514	660.345	632.049	634.16	747.136	661.75	638.743	630.565		626.097	633.305		667.121		641.184	756.281	667.325	640.707	647.009		639.656	643.308
652	627.106	651.255		625.276	741.256	654.048	631.583	627.81	614.388	624.389	626.223	638.508	660.342	632.047	634.15	747.127	661.749	638.739	630.547		626.084	633.296		667.115		641.162	756.265	667.318	640.703	646.996		639.644	643.275
653	627.106	651.253		625.272	741.252	654.046	631.583	627.787	614.384	624.386	626.196	638.502	660.339	632.046	634.139	747.117	661.747	638.734	630.529		626.073	633.286		667.11		641.144	756.244	667.312	640.698	646.982		639.629	643.245
654	627.105	651.252		625.266	741.246	654.044	631.583	627.768	614.381	624.384	626.173	638.496	660.336	632.045	634.13	747.11	661.746	638.729	630.512		626.061	633.275		667.104		641.122	756.229	667.306	640.692	646.969		639.614	643.214
655	627.105	651.25		625.262	741.241	654.042	631.583	627.746	614.377	624.381	626.147	638.49	660.332	632.044	634.119	747.1	661.745	638.724	630.494		626.049	633.267		667.099		641.103	756.207	667.299	640.687	646.955		639.601	643.178
656	627.105	651.248		625.257	741.236	654.04	631.583	627.725	614.375	624.377	626.123	638.485	660.33	632.042	634.108	747.091	661.744	638.72	630.477		626.037	633.257		667.094		641.082	756.191	667.293	640.682	646.943		639.584	643.146
657	627.105	651.247		625.252	741.232	654.038	631.583	627.704	614.372	624.375	626.089	638.479	660.326	632.041	634.098	747.081	661.742	638.716	630.461		626.026	633.247		667.088		641.058	756.171	667.286	640.675	646.927		639.57	643.112
658	627.105	651.245		625.248	741.227	654.036	631.582	627.681	614.369	624.372	626.062	638.473	660.323	632.04	634.086	747.073	661.741	638.71	630.443		626.015	633.238		667.083		641.04	756.154	667.28	640.67	646.914		639.555	643.079
659	627.105	651.244		625.243	741.221	654.034	631.582	627.661	614.365	624.37	626.033	638.468	660.32	632.038	634.074	747.063	661.74	638.706	630.428		626.005	633.228		667.078		641.019	756.136	667.273	640.664	646.9		639.539	643.042
660	627.105	651.242		625.239	741.217	654.032	631.582	627.637	614.361	624.367	625.997	638.463	660.316	632.037	634.062	747.054	661.739	638.701	630.412		625.993	633.219		667.073		640.998	756.12	667.266	640.658	646.884		639.523	643.008
661	627.104	651.24		625.235	741.213	654.031	631.582	627.617	614.358	624.363	625.95	638.457	660.313	632.035	634.05	747.044	661.738	638.696	630.398		625.983	633.209		667.067		640.981	756.102	667.259	640.652	646.871		639.508	642.977
662	627.104	651.239		625.231	741.208	654.029	631.582	627.594	614.356	624.361	625.912	638.451	660.31	632.034	634.038	747.035	661.737	638.692	630.383		625.973	633.199		667.061		640.963	756.087	667.252	640.647	646.857		639.494	642.94
663	627.104	651.237		625.228	741.203	654.027	631.582	627.573	614.352	624.358	625.879	638.447	660.307	632.032	634.024	747.026	661.736	638.687	630.37		625.963	633.189		667.056		640.945	756.069	667.244	640.642	646.841		639.478	642.909
664	627.104	651.236		625.225	741.199	654.025	631.582	627.555	614.349	624.356	625.834	638.443	660.304	632.031	634.012	747.017	661.735	638.682	630.357		625.953	633.18		667.05		640.931	756.055	667.236	640.636	646.828		639.462	642.877
665	627.104	651.235		625.221	741.194	654.024	631.582	627.534	614.346	624.353	625.791	638.437	660.301	632.029	634	747.009	661.734	638.676	630.343		625.944	633.17		667.044		640.913	756.039	667.228	640.632	646.814		639.448	642.851
666	627.104	651.233		625.219	741.19	654.022	631.582	627.516	614.342	624.351	625.746	638.433	660.298	632.028	633.986	746.999	661.733	638.672	630.332		625.935	633.16		667.04		640.899	756.024	667.22	640.626	646.8		639.433	642.816
667	627.104	651.232		625.216	741.186	654.02	631.582	627.498	614.339	624.348	625.706	638.428	660.295	632.027	633.975	746.992	661.732	638.668	630.319		625.925	633.152		667.034		640.885	756.009	667.212	640.62	646.787		639.418	642.789
668	627.104	651.231		625.213	741.182	654.019	631.582	627.48	614.336	624.346	625.654	638.423	660.292	632.026	633.962	746.984	661.731	638.663	630.307		625.917	633.144		667.029		640.87	755.993	667.203	640.615	646.773		639.404	642.766
669	627.104	651.23		625.211	741.177	654.017	631.582	627.464	614.333	624.344	625.61	638.419	660.29	632.024	633.95	746.976	661.73	638.659	630.296		625.907	633.133		667.025		640.855	755.979	667.195	640.609	646.761		639.389	642.734
670	627.103	651.229		625.208	741.174	654.015	631.582	627.445	614.329	624.342	625.568	638.415	660.287	632.023	633.939	746.969	661.729	638.655	630.284		625.898	633.126		667.019		640.842	755.964	667.188	640.602	646.746		639.371	642.711
671	627.103	651.227		625.206	741.169	654.014	631.582	627.428	614.326	624.339	625.517	638.411	660.284	632.022	633.927	746.963	661.728	638.65	630.274		625.888	633.117		667.015		640.829	755.949	667.18	640.597	646.734		639.355	642.688
672	627.103	651.226		625.203	741.166	654.012	631.582	627.41	614.323	624.337	625.459	638.408	660.282	632.02	633.916	746.955	661.727	638.646	630.263		625.88	633.109		667.01		640.814	755.934	667.173	640.589	646.72		639.338	642.664
673	627.103	651.225		625.201	741.162	654.011	631.581	627.392	614.32	624.336	625.418	638.404	660.28	632.019	633.905	746.95	661.726	638.641	630.254		625.869	633.1		667.005		640.801	755.92	667.166	640.584	646.706		639.32	642.635
674	627.103	651.224		625.198	741.158	654.009	631.581	627.375	614.316	624.333	625.379	638.401	660.277	632.018	633.896	746.943	661.725	638.635	630.244		625.859	633.092		667		640.788	755.905	667.16	640.578	646.694		639.301	642.612
675	627.103	651.223		625.196	741.154	654.008	631.581	627.356	614.313	624.331	625.34	638.398	660.275	632.016	633.884	746.937	661.725	638.632	630.235		625.849	633.084		666.994		640.773	755.892	667.154	640.571	646.679		639.282	642.588
676	627.103	651.222		625.193	741.15	654.006	631.581	627.339	614.31	624.329	625.297	638.394	660.273	632.015	633.876	746.931	661.724	638.628	630.226		625.839	633.076		666.99		640.758	755.877	667.148	640.566	646.665		639.259	642.561
677	627.103	651.221		625.19	741.147	654.004	631.581	627.321	614.306	624.328	625.25	638.392	660.271	632.014	633.866	746.926	661.723	638.624	630.217		625.828	633.067		666.985		640.744	755.863	667.142	640.561	646.652		639.24	642.534
678	627.103	651.22		625.187	741.143	654.002	631.581	627.302	614.304	624.326	625.219	638.389	660.269	632.013	633.857	746.919	661.722	638.619	630.208		625.818	633.058		666.979		640.727	755.851	667.136	640.555	646.638		639.216	642.51
679	627.103	651.219		625.184	741.138	654	631.581	627.285	614.301	624.324	625.183	638.385	660.267	632.012	633.85	746.914	661.721	638.616	630.2		625.807	633.05		666.975		640.709	755.838	667.13	640.551	646.624		639.195	642.481
680	627.103	651.218		625.182	741.134	653.998	631.581	627.264	614.298	624.323	625.155	638.383	660.264	632.011	633.841	746.908	661.72	638.612	630.19		625.798	633.041		666.97		640.691	755.826	667.124	640.545	646.609		639.173	642.456
681	627.103	651.217		625.179	741.13	653.996	631.581	627.246	614.294	624.321	625.124	638.38	660.263	632.01	633.833	746.901	661.719	638.608	630.181		625.788	633.032		666.965		640.673	755.813	667.117	640.54	646.595		639.151	642.422
682	627.102	651.217		625.175	741.126	653.994	631.581	627.227	614.29	624.319	625.084	638.377	660.261	632.009	633.825	746.896	661.718	638.605	630.171		625.779	633.022		666.961		640.653	755.8	667.111	640.536	646.581		639.129	642.399
683	627.102	651.216		625.172	741.121	653.992	631.581	627.206	614.287	624.318	625.057	638.374	660.259	632.007	633.817	746.891	661.717	638.602	630.162		625.77	633.013		666.955		640.633	755.788	667.105	640.531	646.567		639.106	642.371
684	627.102	651.215		625.169	741.117	653.989	631.581	627.187	614.283	624.316	625.033	638.371	660.257	632.006	633.809	746.884	661.716	638.598	630.152		625.761	633.003		666.951		640.615	755.775	667.098	640.526	646.554		639.088	642.339
685	627.102	651.214		625.165	741.114	653.987	631.581	627.166	614.28	624.315	625.01	638.368	660.255	632.005	633.8	746.878	661.715	638.595	630.142		625.753	632.993		666.947		640.594	755.762	667.092	640.52	646.538		639.063	642.313
686	627.102	651.214		625.162	741.108	653.984	631.58	627.148	614.277	624.313	624.984	638.366	660.254	632.004	633.793	746.873	661.714	638.592	630.133		625.744	632.982		666.942		640.576	755.749	667.085	640.515	646.524		639.044	642.289
687	627.102	651.213		625.158	741.103	653.982	631.58	627.129	614.273	624.312	624.963	638.362	660.252	632.002	633.784	746.866	661.713	638.589	630.124		625.736	632.971		666.937		640.555	755.736	667.08	640.51	646.511		639.022	642.255
688	627.102	651.212		625.155	741.1	653.98	631.58	627.111	614.269	624.31	624.934	638.36	660.25	632.001	633.776	746.861	661.712	638.585	630.114		625.728	632.961		666.933		640.538	755.722	667.073	640.504	646.495		639.002	642.231
689	627.102	651.211		625.151	741.095	653.978	631.58	627.095	614.266	624.309	624.912	638.357	660.249	632	633.769	746.856	661.711	638.582	630.106		625.72	632.951		666.929		640.522	755.71	667.068	640.499	646.482		638.983	642.205
690	627.102	651.211		625.147	741.091	653.975	631.58	627.077	614.263	624.307	624.896	638.354	660.247	631.999	633.762	746.849	661.71	638.579	630.097		625.712	632.94		666.924		640.502	755.694	667.063	640.493	646.469		638.96	642.18
691	627.102	651.21		625.144	741.088	653.974	631.58	627.062	614.26	624.305	624.879	638.351	660.246	631.997	633.755	746.845	661.709	638.576	630.089		625.703	632.932		666.92		640.486	755.682	667.057	640.487	646.453		638.94	642.15
692	627.102	651.209		625.14	741.084	653.972	631.58	627.045	614.256	624.303	624.857	638.348	660.244	631.996	633.748	746.84	661.708	638.573	630.08		625.695	632.923		666.917		640.472	755.667	667.053	640.482	646.44		638.919	642.126
693	627.102	651.209		625.136	741.081	653.97	631.58	627.029	614.251	624.302	624.836	638.345	660.243	631.995	633.742	746.834	661.707	638.57	630.071		625.685	632.913		666.913		640.454	755.653	667.048	640.476	646.426		638.896	642.101
694	627.102	651.208		625.133	741.078	653.968	631.58	627.014	614.248	624.3	624.818	638.343	660.241	631.993	633.736	746.829	661.706	638.566	630.063		625.676	632.904		666.909		640.439	755.639	667.044	640.47	646.411		638.875	642.072
695	627.101	651.207		625.129	741.075	653.966	631.58	626.997	614.245	624.298	624.804	638.34	660.24	631.992	633.73	746.825	661.705	638.564	630.053		625.666	632.897		666.906		640.424	755.623	667.039	640.466	646.398		638.851	642.051
696	627.101	651.206		625.126	741.07	653.965	631.58	626.981	614.241	624.296	624.788	638.337	660.238	631.99	633.724	746.82	661.704	638.561	630.045		625.656	632.889		666.902		640.405	755.609	667.036	640.461	646.383		638.83	642.02
697	627.101	651.206		625.122	741.067	653.963	631.58	626.966	614.238	624.295	624.765	638.335	660.237	631.989	633.718	746.815	661.703	638.558	630.035		625.646	632.881		666.899		640.391	755.595	667.032	640.455	646.369		638.807	642
698	627.101	651.205		625.119	741.065	653.962	631.58	626.949	614.233	624.293	624.743	638.332	660.235	631.987	633.712	746.81	661.703	638.556	630.026		625.635	632.874		666.896		640.375	755.581	667.028	640.451	646.354		638.784	641.973
699	627.101	651.204		625.116	741.061	653.961	631.579	626.935	614.229	624.292	624.724	638.329	660.234	631.985	633.706	746.806	661.702	638.552	630.018		625.626	632.866		666.892		640.355	755.566	667.025	640.446	646.339		638.763	641.946
700	627.101	651.203		625.112	741.057	653.959	631.579	626.919	614.227	624.29	624.706	638.327	660.232	631.984	633.699	746.8	661.701	638.55	630.008		625.616	632.858		666.889		640.34	755.553	667.022	640.441	646.324		638.74	641.925
701	627.101	651.202		625.11	741.055	653.958	631.579	626.903	614.223	624.288	624.685	638.324	660.231	631.982	633.694	746.796	661.7	638.547	630.001		625.607	632.85		666.886		640.321	755.535	667.018	640.437	646.305		638.718	641.899
702	627.101	651.202		625.107	741.051	653.956	631.579	626.889	614.219	624.287	624.669	638.322	660.229	631.98	633.687	746.79	661.699	638.545	629.992		625.597	632.841		666.882		640.302	755.523	667.015	640.432	646.29		638.697	641.872
703	627.101	651.201		625.104	741.048	653.955	631.579	626.873	614.214	624.285	624.65	638.319	660.227	631.979	633.682	746.785	661.698	638.542	629.984		625.589	632.833		666.879		640.285	755.506	667.012	640.428	646.273		638.675	641.85
704	627.101	651.201		625.101	741.045	653.954	631.579	626.858	614.21	624.284	624.632	638.317	660.226	631.977	633.676	746.78	661.697	638.539	629.977		625.58	632.826		666.876		640.268	755.491	667.008	640.423	646.252		638.653	641.826
705	627.101	651.2		625.099	741.042	653.953	631.579	626.842	614.206	624.282	624.613	638.314	660.224	631.975	633.67	746.774	661.696	638.536	629.969		625.572	632.814		666.872		640.25	755.476	667.004	640.419	646.236		638.631	641.801
706	627.101	651.199		625.096	741.038	653.951	631.579	626.827	614.201	624.281	624.595	638.312	660.223	631.973	633.664	746.768	661.695	638.533	629.962		625.564	632.805		666.868		640.231	755.462	667	640.415	646.217		638.611	641.774
707	627.1	651.199		625.094	741.036	653.95	631.579	626.811	614.197	624.279	624.577	638.309	660.221	631.971	633.659	746.762	661.694	638.529	629.954		625.556	632.797		666.863		640.216	755.446	666.996	640.41	646.196		638.586	641.752
708	627.1	651.198		625.092	741.033	653.949	631.579	626.794	614.193	624.278	624.56	638.307	660.219	631.969	633.653	746.756	661.693	638.526	629.947		625.547	632.788		666.859		640.2	755.433	666.992	640.406	646.179		638.564	641.728
709	627.1	651.198		625.089	741.03	653.948	631.579	626.779	614.188	624.277	624.542	638.305	660.218	631.967	633.647	746.751	661.692	638.523	629.94		625.539	632.778		666.855		640.183	755.416	666.987	640.401	646.159		638.545	641.7
710	627.1	651.197		625.087	741.027	653.946	631.579	626.762	614.183	624.276	624.524	638.302	660.217	631.966	633.641	746.745	661.691	638.52	629.933		625.531	632.769		666.85		640.168	755.405	666.983	640.396	646.138		638.518	641.678
711	627.1	651.196		625.085	741.025	653.945	631.579	626.746	614.179	624.275	624.505	638.3	660.215	631.964	633.635	746.738	661.69	638.517	629.927		625.522	632.761		666.846		640.154	755.39	666.979	640.393	646.12		638.499	641.65
712	627.1	651.196		625.082	741.022	653.945	631.579	626.728	614.175	624.273	624.488	638.298	660.214	631.962	633.629	746.733	661.688	638.514	629.92		625.513	632.752		666.841		640.14	755.377	666.975	640.388	646.1		638.475	641.627
713	627.1	651.195		625.08	741.018	653.944	631.579	626.71	614.171	624.272	624.473	638.295	660.213	631.961	633.623	746.728	661.687	638.512	629.914		625.505	632.742		666.836		640.126	755.365	666.971	640.383	646.083		638.452	641.602
714	627.1	651.194		625.078	741.016	653.943	631.579	626.693	614.167	624.271	624.453	638.293	660.211	631.959	633.617	746.722	661.686	638.509	629.909		625.496	632.733		666.831		640.112	755.353	666.967	640.38	646.062		638.43	641.577
715	627.1	651.194		625.075	741.012	653.942	631.579	626.674	614.162	624.27	624.437	638.29	660.21	631.957	633.611	746.716	661.685	638.506	629.903		625.487	632.726		666.826		640.1	755.342	666.963	640.375	646.046		638.407	641.551
716	627.1	651.193		625.073	741.009	653.941	631.578	626.656	614.159	624.269	624.417	638.288	660.209	631.956	633.603	746.712	661.684	638.503	629.897		625.478	632.717		666.821		640.086	755.332	666.959	640.371	646.029		638.382	641.527
717	627.1	651.192		625.07	741.006	653.94	631.578	626.638	614.155	624.267	624.401	638.286	660.208	631.954	633.597	746.706	661.683	638.501	629.891		625.469	632.708		666.815		640.073	755.32	666.955	640.367	646.009		638.36	641.499
718	627.1	651.192		625.068	741.003	653.94	631.578	626.62	614.152	624.266	624.382	638.283	660.207	631.953	633.59	746.701	661.682	638.498	629.885		625.461	632.699		666.81		640.058	755.31	666.951	640.362	645.993		638.336	641.474
719	627.099	651.191		625.065	740.999	653.939	631.578	626.603	614.149	624.265	624.364	638.28	660.206	631.951	633.582	746.696	661.681	638.496	629.879		625.452	632.691		666.805		640.044	755.299	666.948	640.359	645.976		638.311	641.448
720	627.099	651.19		625.063	740.996	653.938	631.578	626.586	614.144	624.263	624.348	638.278	660.204	631.949	633.577	746.691	661.679	638.493	629.873		625.444	632.683		666.8		640.031	755.29	666.944	640.355	645.954		638.287	641.422
721	627.099	651.19		625.061	740.993	653.937	631.578	626.568	614.141	624.262	624.328	638.275	660.203	631.948	633.569	746.686	661.678	638.491	629.867		625.435	632.674		666.795		640.013	755.28	666.941	640.351	645.934		638.262	641.393
722	627.099	651.189		625.058	740.99	653.936	631.578	626.552	614.137	624.261	624.31	638.273	660.202	631.946	633.562	746.682	661.677	638.487	629.86		625.427	632.665		666.789		639.999	755.27	666.937	640.347	645.915		638.238	641.37
723	627.099	651.188		625.056	740.987	653.936	631.578	626.534	614.134	624.26	624.293	638.271	660.201	631.944	633.556	746.677	661.676	638.485	629.853		625.42	632.657		666.784		639.986	755.259	666.934	640.343	645.896		638.215	641.34
724	627.099	651.188		625.054	740.983	653.935	631.578	626.516	614.13	624.258	624.278	638.268	660.2	631.942	633.549	746.674	661.675	638.482	629.847		625.412	632.648		666.779		639.966	755.251	666.931	640.34	645.876		638.188	641.315
725	627.099	651.187		625.052	740.981	653.934	631.578	626.497	614.126	624.257	624.261	638.266	660.198	631.94	633.543	746.669	661.674	638.479	629.839		625.404	632.639		666.774		639.952	755.239	666.928	640.336	645.855		638.167	641.287
726	627.099	651.186		625.05	740.978	653.933	631.578	626.478	614.122	624.256	624.244	638.263	660.197	631.938	633.536	746.665	661.673	638.477	629.833		625.397	632.629		666.769		639.936	755.23	666.924	640.332	645.836		638.142	641.259
727	627.099	651.185		625.048	740.975	653.932	631.578	626.459	614.118	624.254	624.227	638.261	660.196	631.936	633.53	746.662	661.672	638.474	629.826		625.389	632.621		666.764		639.919	755.22	666.921	640.329	645.814		638.117	641.236
728	627.099	651.185		625.046	740.971	653.931	631.578	626.438	614.115	624.253	624.214	638.258	660.195	631.935	633.523	746.659	661.671	638.471	629.819		625.382	632.612		666.76		639.903	755.21	666.918	640.325	645.794		638.097	641.208
729	627.099	651.184		625.044	740.969	653.93	631.578	626.419	614.111	624.252	624.196	638.254	660.194	631.933	633.516	746.655	661.67	638.468	629.813		625.373	632.603		666.755		639.885	755.201	666.915	640.32	645.775		638.074	641.185
730	627.099	651.183		625.042	740.966	653.93	631.578	626.397	614.107	624.251	624.182	638.252	660.193	631.932	633.51	746.652	661.669	638.466	629.806		625.366	632.595		666.751		639.868	755.19	666.912	640.315	645.75		638.053	641.154
731	627.099	651.182		625.04	740.963	653.929	631.578	626.378	614.102	624.25	624.168	638.25	660.192	631.93	633.503	746.648	661.668	638.463	629.802		625.358	632.586		666.746		639.853	755.181	666.909	640.311	645.732		638.033	641.129
732	627.098	651.182		625.038	740.959	653.928	631.578	626.357	614.097	624.248	624.151	638.246	660.192	631.928	633.496	746.645	661.668	638.46	629.796		625.35	632.578		666.742		639.833	755.171	666.905	640.306	645.71		638.012	641.102
733	627.098	651.181		625.036	740.956	653.927	631.578	626.335	614.094	624.247	624.134	638.244	660.191	631.926	633.489	746.642	661.667	638.458	629.791		625.342	632.569		666.737		639.818	755.162	666.902	640.302	645.686		637.994	641.074
734	627.098	651.18		625.035	740.953	653.926	631.578	626.314	614.09	624.246	624.117	638.241	660.19	631.925	633.482	746.64	661.666	638.456	629.786		625.334	632.56		666.732		639.804	755.152	666.899	640.297	645.667		637.974	641.043
735	627.098	651.179		625.033	740.949	653.925	631.578	626.289	614.087	624.245	624.105	638.237	660.189	631.923	633.475	746.636	661.665	638.453	629.781		625.326	632.553		666.727		639.787	755.144	666.896	640.292	645.643		637.956	641.016
736	627.098	651.178		625.031	740.946	653.922	631.577	626.267	614.082	624.243	624.087	638.234	660.188	631.921	633.469	746.633	661.663	638.451	629.777		625.317	632.545		666.722		639.772	755.133	666.893	640.288	645.617		637.938	640.983
737	627.098	651.177		625.03	740.942	653.921	631.577	626.241	614.078	624.242	624.069	638.231	660.187	631.92	633.463	746.63	661.661	638.449	629.772		625.31	632.537		666.717		639.759	755.125	666.891	640.284	645.596		637.919	640.953
738	627.098	651.177		625.028	740.939	653.92	631.577	626.216	614.074	624.241	624.055	638.228	660.186	631.918	633.455	746.627	661.66	638.446	629.768		625.301	632.529		666.711		639.744	755.115	666.888	640.28	645.574		637.902	640.916
739	627.098	651.176		625.026	740.936	653.918	631.577	626.193	614.07	624.239	624.04	638.225	660.185	631.917	633.45	746.624	661.658	638.444	629.763		625.294	632.523		666.705		639.73	755.105	666.885	640.275	645.547		637.883	640.889
740	627.098	651.175		625.025	740.933	653.916	631.577	626.166	614.067	624.238	624.023	638.222	660.184	631.915	633.444	746.621	661.657	638.442	629.758		625.287	632.516		666.699		639.716	755.096	666.882	640.271	645.525		637.868	640.846
741	627.098	651.174		625.023	740.929	653.915	631.577	626.143	614.064	624.237	624.009	638.218	660.183	631.913	633.438	746.618	661.656	638.44	629.753		625.279	632.508		666.692		639.702	755.086	666.879	640.267	645.5		637.849	640.813
742	627.098	651.174		625.022	740.927	653.913	631.577	626.118	614.059	624.235	623.99	638.215	660.182	631.912	633.432	746.615	661.654	638.438	629.748		625.272	632.502		666.687		639.688	755.076	666.877	640.263	645.475		637.832	640.781
743	627.098	651.173		625.02	740.924	653.912	631.577	626.094	614.055	624.234	623.976	638.212	660.18	631.91	633.427	746.612	661.652	638.436	629.744		625.265	632.495		666.68		639.674	755.067	666.874	640.259	645.453		637.815	640.742
744	627.098	651.172		625.019	740.921	653.91	631.577	626.07	614.051	624.233	623.959	638.209	660.18	631.909	633.421	746.608	661.65	638.435	629.739		625.258	632.488		666.674		639.66	755.056	666.871	640.254	645.429		637.795	640.704
745	627.098	651.171		625.017	740.918	653.908	631.577	626.044	614.047	624.231	623.941	638.205	660.179	631.906	633.417	746.605	661.649	638.433	629.734		625.251	632.482		666.668		639.646	755.048	666.868	640.25	645.406		637.778	640.666
746	627.098	651.171		625.016	740.916	653.907	631.577	626.021	614.044	624.23	623.925	638.201	660.178	631.905	633.412	746.602	661.648	638.432	629.729		625.244	632.475		666.662		639.631	755.038	666.865	640.246	645.385		637.76	640.631
747	627.097	651.17		625.015	740.913	653.906	631.577	625.996	614.039	624.229	623.908	638.198	660.177	631.903	633.407	746.599	661.646	638.43	629.725		625.238	632.469		666.656		639.616	755.029	666.862	640.242	645.363		637.742	640.588
748	627.097	651.169		625.013	740.91	653.904	631.577	625.973	614.035	624.227	623.895	638.195	660.176	631.902	633.402	746.596	661.645	638.428	629.72		625.231	632.462		666.649		639.602	755.021	666.859	640.238	645.341		637.724	640.547
749	627.097	651.169		625.012	740.908	653.903	631.577	625.95	614.03	624.226	623.875	638.192	660.175	631.9	633.398	746.592	661.644	638.427	629.716		625.225	632.455		666.643		639.587	755.012	666.855	640.235	645.32		637.706	640.512
750	627.097	651.168		625.011	740.905	653.902	631.577	625.928	614.025	624.225	623.861	638.189	660.174	631.898	633.394	746.589	661.642	638.425	629.711		625.218	632.448		666.637		639.573	755.004	666.852	640.232	645.301		637.688	640.466
751	627.097	651.167		625.01	740.902	653.9	631.577	625.91	614.021	624.224	623.846	638.185	660.173	631.896	633.389	746.585	661.641	638.424	629.706		625.212	632.442		666.629		639.558	754.995	666.849	640.228	645.279		637.671	640.428
752	627.097	651.166		625.008	740.899	653.899	631.577	625.891	614.017	624.223	623.832	638.182	660.172	631.895	633.385	746.582	661.639	638.423	629.701		625.205	632.435		666.623		639.544	754.987	666.845	640.225	645.257		637.654	640.386
753	627.097	651.165		625.007	740.897	653.898	631.577	625.865	614.012	624.222	623.82	638.179	660.172	631.893	633.381	746.578	661.638	638.421	629.697		625.199	632.428		666.617		639.531	754.978	666.842	640.222	645.241		637.638	640.343
754	627.097	651.164		625.006	740.893	653.897	631.577	625.844	614.007	624.22	623.808	638.176	660.171	631.891	633.377	746.575	661.637	638.419	629.692		625.192	632.421		666.609		639.518	754.971	666.839	640.218	645.219		637.62	640.309
755	627.097	651.163		625.005	740.891	653.896	631.577	625.822	614.001	624.219	623.791	638.172	660.17	631.889	633.373	746.571	661.635	638.418	629.687		625.186	632.415		666.602		639.504	754.961	666.836	640.215	645.2		637.606	640.264
756	627.097	651.162		625.003	740.888	653.895	631.577	625.8	613.996	624.218	623.78	638.168	660.169	631.887	633.369	746.568	661.634	638.417	629.683		625.179	632.41		666.595		639.492	754.953	666.832	640.212	645.184		637.589	640.23
757	627.097	651.161		625.002	740.885	653.894	631.577	625.778	613.99	624.217	623.77	638.165	660.169	631.885	633.365	746.565	661.632	638.415	629.678		625.173	632.403		666.588		639.48	754.943	666.829	640.209	645.166		637.574	640.196
758	627.097	651.16		625.001	740.883	653.893	631.577	625.757	613.986	624.216	623.76	638.162	660.168	631.883	633.361	746.562	661.631	638.413	629.673		625.167	632.397		666.58		639.468	754.935	666.826	640.205	645.149		637.559	640.161
759	627.097	651.158		624.999	740.88	653.892		625.735	613.982	624.215	623.748	638.158	660.167	631.881	633.357	746.558	661.629	638.411	629.669		625.161	632.391		666.573		639.457	754.925	666.822	640.202	645.131		637.545	640.124
760	627.097	651.157		624.998	740.877	653.891		625.715	613.977	624.214	623.737	638.155	660.166	631.879	633.352	746.555	661.628	638.409	629.664		625.154	632.385		666.566		639.445	754.917	666.818	640.199	645.116		637.53	640.097
761	627.097	651.156		624.997	740.874	653.889		625.695	613.971	624.213	623.729	638.152	660.166	631.876	633.349	746.553	661.626	638.408	629.66		625.148	632.379		666.558		639.434	754.907	666.814	640.195	645.099		637.516	640.068
762	627.096	651.155		624.996	740.872	653.889		625.674	613.966	624.212	623.72	638.148	660.165	631.874	633.344	746.549	661.625	638.406	629.654		625.141	632.374		666.551		639.424	754.899	666.81	640.192	645.082		637.502	640.032
763	627.096	651.154		624.995	740.87	653.888		625.656	613.962	624.21	623.711	638.145	660.164	631.871	633.34	746.546	661.623	638.404	629.65		625.135	632.369		666.545		639.411	754.889	666.807	640.188	645.068		637.487	639.999
764	627.096	651.154		624.994	740.867	653.886		625.635	613.957	624.209	623.701	638.142	660.164	631.868	633.336	746.543	661.622	638.402	629.645		625.128	632.363		666.537		639.401	754.883	666.802	640.185	645.053		637.471	639.968
765	627.096	651.152		624.992	740.865	653.886		625.615	613.953	624.208	623.693	638.139	660.163	631.865	633.332	746.541	661.62	638.401	629.64		625.121	632.357		666.53		639.389	754.874	666.799	640.182	645.036		637.457	639.933
766	627.096	651.151		624.991	740.862	653.884		625.596	613.948	624.207	623.685	638.136	660.163	631.861	633.329	746.537	661.618	638.398	629.636		625.114	632.352		666.523		639.375	754.867	666.795	640.178	645.023		637.44	639.902
767	627.096	651.15		624.99	740.859	653.884		625.573	613.942	624.206	623.675	638.133	660.162	631.857	633.325	746.535	661.616	638.396	629.631		625.107	632.347		666.515		639.364	754.859	666.791	640.175	645.009		637.425	639.867
768	627.096	651.149		624.989	740.857	653.883		625.555	613.938	624.206	623.664	638.13	660.162	631.852	633.322	746.532	661.615	638.395	629.626		625.101	632.341		666.508		639.352	754.853	666.788	640.172	644.993		637.408	639.832
769	627.096	651.148		624.988	740.854	653.882		625.534	613.933	624.205	623.654	638.127	660.161	631.848	633.318	746.529	661.613	638.393	629.622		625.093	632.336		666.5		639.338	754.844	666.784	640.168	644.981		637.392	639.799
770	627.096	651.148		624.987	740.851	653.881		625.515	613.929	624.204	623.644	638.124	660.16	631.843	633.315	746.526	661.611	638.391	629.617		625.087	632.33		666.493		639.324	754.838	666.781	640.165	644.966		637.373	639.757
771	627.096	651.147		624.986	740.849	653.88		625.498	613.925	624.203	623.636	638.121	660.16	631.837	633.311	746.524	661.609	638.39	629.613		625.08	632.326		666.486		639.311	754.83	666.777	640.162	644.95		637.358	639.724
772	627.096	651.146		624.984	740.846	653.879		625.479	613.918	624.202	623.625	638.118	660.159	631.832	633.307	746.52	661.607	638.388	629.608		625.074	632.32		666.48		639.299	754.824	666.774	640.158	644.938		637.34	639.684
773	627.096	651.145		624.983	740.842	653.878		625.464	613.913	624.201	623.611	638.115	660.158	631.826	633.304	746.518	661.605	638.386	629.603		625.067	632.315		666.474		639.285	754.816	666.771	640.155	644.921		637.324	639.641
774	627.095	651.144		624.982	740.839	653.877		625.447	613.909	624.2	623.6	638.112	660.158	631.82	633.301	746.515	661.603	638.385	629.6		625.061	632.31		666.467		639.272	754.809	666.768	640.152	644.906		637.31	639.603
775	627.095	651.143		624.981	740.837	653.876		625.432	613.904	624.199	623.587	638.11	660.157	631.813	633.297	746.513	661.602	638.383	629.595		625.055	632.305		666.461		639.259	754.802	666.765	640.149	644.893		637.293	639.562
776	627.095	651.143		624.98	740.832	653.875		625.416	613.9	624.198	623.577	638.107	660.156	631.805	633.294	746.51	661.6	638.382	629.591		625.049	632.3		666.456		639.248	754.795	666.762	640.146	644.876		637.279	639.52
777	627.095	651.142		624.979	740.829	653.874		625.399	613.895	624.197	623.563	638.104	660.156	631.796	633.29	746.507	661.598	638.38	629.588		625.043	632.294		666.449		639.234	754.786	666.759	640.143	644.862		637.266	639.476
778	627.095	651.141		624.977	740.826	653.874		625.385	613.89	624.195	623.547	638.101	660.155	631.787	633.286	746.505	661.596	638.379	629.583		625.037	632.29		666.444		639.223	754.78	666.757	640.141	644.847		637.251	639.432
779	627.095	651.14		624.976	740.823	653.873		625.369	613.885	624.194	623.532	638.098	660.154	631.777	633.283	746.503	661.594	638.378	629.58		625.03	632.285		666.439		639.212	754.77	666.754	640.137	644.833		637.238	639.39
780	627.095	651.14		624.975	740.82	653.872		625.354	613.881	624.193	623.519	638.095	660.154	631.767	633.279	746.5	661.592	638.377	629.576		625.025	632.279		666.434		639.2	754.763	666.751	640.135	644.82		637.224	639.341
781	627.095	651.139		624.974	740.818	653.871		625.341	613.877	624.192	623.508	638.09	660.153	631.756	633.276	746.498	661.59	638.375	629.572		625.018	632.275		666.43		639.188	754.754	666.748	640.132	644.804		637.211	639.3
782	627.095	651.138		624.972	740.815	653.871		625.326	613.873	624.19	623.493	638.086	660.152	631.746	633.272	746.496	661.588	638.374	629.569		625.012	632.269		666.424		639.177	754.746	666.746	640.129	644.792		637.197	639.255
783	627.095	651.138		624.971	740.812	653.87		625.313	613.869	624.19	623.48	638.081	660.152	631.735	633.269	746.494	661.586	638.373	629.565		625.006	632.264		666.42		639.167	754.737	666.743	640.127	644.779		637.181	639.215
784	627.095	651.137		624.97	740.809	653.869		625.3	613.864	624.188	623.464	638.077	660.151	631.724	633.266	746.491	661.584	638.372	629.562		625	632.259		666.415		639.156	754.73	666.74	640.124	644.764		637.168	639.169
785	627.095	651.136		624.969	740.807	653.868		625.285	613.861	624.187	623.452	638.073	660.15	631.712	633.263	746.49	661.583	638.371	629.558		624.994	632.253		666.409		639.144	754.72	666.738	640.121	644.753		637.151	639.13
786	627.095	651.136		624.968	740.804	653.868		625.273	613.858	624.186	623.441	638.067	660.15	631.699	633.26	746.487	661.58	638.369	629.555		624.988	632.247		666.404		639.134	754.713	666.735	640.118	644.74		637.135	639.094
787	627.094	651.135		624.966	740.801	653.867		625.258	613.855	624.185	623.43	638.061	660.149	631.687	633.257	746.485	661.578	638.368	629.552		624.982	632.243		666.398		639.125	754.703	666.733	640.115	644.726		637.119	639.054
788	627.094	651.135		624.965	740.799	653.867		625.244	613.852	624.183	623.415	638.056	660.149	631.675	633.254	746.483	661.575	638.367	629.549		624.977	632.236		666.392		639.113	754.697	666.73	640.112	644.715		637.101	639.019
789	627.094	651.134		624.964	740.797	653.866		625.23	613.848	624.182	623.402	638.051	660.148	631.663	633.251	746.481	661.572	638.366	629.546		624.971	632.23		666.388		639.103	754.687	666.727	640.109	644.701		637.085	638.985
790	627.094	651.133		624.963	740.794	653.866		625.214	613.845	624.181	623.392	638.046	660.147	631.649	633.248	746.479	661.57	638.364	629.543		624.966	632.224		666.382		639.093	754.68	666.724	640.106	644.689		637.068	638.949
791	627.094	651.133		624.962	740.792	653.865		625.2	613.842	624.18	623.383	638.041	660.147	631.635	633.245	746.477	661.567	638.363	629.541		624.96	632.217		666.376		639.081	754.671	666.722	640.103	644.676		637.051	638.92
792	627.094	651.132		624.961	740.789	653.865		625.185	613.84	624.179	623.37	638.035	660.146	631.624	633.242	746.475	661.565	638.362	629.538		624.956	632.211		666.371		639.07	754.663	666.719	640.1	644.663		637.035	638.884
793	627.094	651.132		624.96	740.787	653.864		625.17	613.838	624.178	623.36	638.027	660.146	631.614	633.239	746.473	661.562	638.36	629.535		624.951	632.204		666.365		639.059	754.654	666.717	640.097	644.651		637.018	638.851
794	627.094	651.131		624.958	740.785	653.864		625.157	613.835	624.178	623.352	638.022	660.145	631.603	633.236	746.471	661.558	638.359	629.533		624.946	632.197		666.36		639.047	754.647	666.715	640.095	644.636		637.003	638.821
795	627.094	651.131		624.957	740.782	653.863		625.142	613.832	624.177	623.342	638.016	660.144	631.592	633.233	746.469	661.555	638.358	629.529		624.941	632.191		666.354		639.037	754.637	666.712	640.092	644.624		636.987	638.786
796	627.094	651.13		624.956	740.779	653.863		625.129	613.829	624.175	623.333	638.01	660.144	631.582	633.229	746.466	661.551	638.357	629.527		624.936	632.183		666.349		639.025	754.629	666.71	640.089	644.609		636.974	638.754
797	627.094	651.13		624.955	740.777	653.862		625.114	613.827	624.175	623.323	638.004	660.143	631.57	633.227	746.464	661.547	638.355	629.524		624.932	632.175		666.344		639.014	754.621	666.708	640.087	644.594		636.958	638.72
798	627.094	651.129		624.954	740.774	653.862		625.1	613.825	624.174	623.317	637.998	660.142	631.562	633.224	746.462	661.543	638.354	629.52		624.927	632.168		666.339		639.005	754.612	666.705	640.085	644.582		636.944	638.689
799	627.094	651.129		624.953	740.772	653.861		625.086	613.823	624.173	623.308	637.993	660.142	631.553	633.221	746.459	661.538	638.353	629.517		624.922	632.161		666.334		638.994	754.604	666.702	640.082	644.565		636.93	638.65
800	627.094	651.129		624.952	740.77	653.861		625.071	613.82	624.172	623.301	637.987	660.141	631.543	633.218	746.457	661.532	638.352	629.514		624.916	632.153		666.327		638.984	754.594	666.7	640.08	644.551		636.916	638.62
801	627.094	651.128		624.951	740.767	653.86		625.058	613.817	624.171	623.292	637.981	660.141	631.534	633.215	746.455	661.527	638.351	629.51		624.911	632.144		666.321		638.975	754.586	666.696	640.078	644.54		636.902	638.59
802	627.094	651.128		624.95	740.764	653.86		625.045	613.815	624.171	623.283	637.974	660.14	631.525	633.212	746.452	661.523	638.35	629.507		624.906	632.136		666.317		638.967	754.578	666.694	640.075	644.523		636.889	638.551
803	627.094	651.127		624.949	740.763	653.859		625.031	613.813	624.17	623.277	637.969	660.139	631.516	633.21	746.45	661.518	638.349	629.504		624.9	632.129		666.311		638.958	754.57	666.691	640.072	644.508		636.876	638.523
804	627.094	651.127		624.948	740.76	653.859		625.02	613.809	624.169	623.27	637.963	660.139	631.507	633.206	746.447	661.512	638.349	629.501		624.894	632.12		666.305		638.95	754.56	666.688	640.07	644.498		636.862	638.489
805	627.094	651.126		624.947	740.758	653.858		625.008	613.807	624.168	623.263	637.956	660.138	631.5	633.204	746.445	661.507	638.348	629.497		624.889	632.112		666.3		638.942	754.552	666.686	640.067	644.482		636.85	638.46
806	627.093	651.126		624.946	740.756	653.858		624.997	613.804	624.168	623.255	637.951	660.138	631.492	633.201	746.443	661.502	638.347	629.494		624.882	632.104		666.295		638.935	754.541	666.683	640.065	644.468		636.835	638.429
807	627.093	651.125		624.945	740.754	653.857		624.987	613.801	624.167	623.247	637.944	660.137	631.484	633.198	746.441	661.496	638.346	629.491		624.877	632.097		666.289		638.928	754.534	666.681	640.062	644.458		636.822	638.399
808	627.093	651.125		624.944	740.751	653.857		624.976	613.799	624.166	623.24	637.939	660.137	631.475	633.196	746.438	661.49	638.345	629.488		624.87	632.089		666.283		638.92	754.522	666.679	640.059	644.443		636.809	638.373
809	627.093	651.124		624.943	740.749	653.857		624.966	613.796	624.166	623.234	637.934	660.136	631.469	633.193	746.436	661.484	638.344	629.485		624.865	632.081		666.278		638.914	754.513	666.676	640.057	644.431		636.796	638.345
810	627.093	651.124		624.942	740.747	653.856		624.956	613.794	624.165	623.227	637.927	660.136	631.461	633.19	746.433	661.477	638.343	629.481		624.858	632.074		666.273		638.907	754.502	666.673	640.054	644.42		636.782	638.319
811	627.093	651.124		624.941	740.745	653.856		624.946	613.791	624.164	623.221	637.922	660.135	631.452	633.188	746.431	661.471	638.342	629.478		624.852	632.067		666.267		638.901	754.491	666.67	640.052	644.405		636.77	638.295
812	627.093	651.123		624.941	740.743	653.855		624.936	613.789	624.164	623.212	637.917	660.135	631.445	633.185	746.429	661.464	638.341	629.475		624.846	632.06		666.263		638.894	754.48	666.668	640.049	644.394		636.755	638.271
813	627.093	651.123		624.94	740.741	653.855		624.926	613.786	624.163	623.206	637.912	660.135	631.438	633.182	746.427	661.455	638.34	629.472		624.84	632.052		666.257		638.888	754.47	666.666	640.047	644.383		636.743	638.25
814	627.093	651.122		624.939	740.739	653.855		624.917	613.784	624.163	623.2	637.906	660.134	631.429	633.18	746.424	661.447	638.34	629.469		624.833	632.046		666.252		638.881	754.457	666.663	640.044	644.368		636.728	638.225
815	627.093	651.122		624.938	740.736	653.854		624.906	613.781	624.162	623.193	637.902	660.134	631.422	633.177	746.422	661.44	638.339	629.466		624.827	632.039		666.247		638.874	754.447	666.661	640.042	644.356		636.716	638.205
816	627.093	651.121		624.937	740.733	653.854		624.895	613.779	624.161	623.187	637.899	660.133	631.415	633.175	746.42	661.432	638.338	629.463		624.82	632.031		666.241		638.866	754.434	666.659	640.04	644.343		636.7	638.184
817	627.093	651.121		624.936	740.731	653.854		624.885	613.775	624.161	623.18	637.894	660.133	631.407	633.173	746.417	661.424	638.337	629.46		624.814	632.024		666.237		638.859	754.424	666.656	640.037	644.328		636.686	638.162
818	627.093	651.121		624.935	740.728	653.853		624.873	613.773	624.16	623.174	637.89	660.133	631.4	633.17	746.415	661.416	638.336	629.456		624.807	632.018		666.231		638.853	754.412	666.654	640.035	644.316		636.673	638.141
819	627.093	651.12		624.934	740.726	653.853		624.861	613.77	624.16	623.169	637.885	660.133	631.393	633.168	746.413	661.408	638.336	629.454		624.8	632.011		666.226		638.845	754.402	666.652	640.033	644.301		636.657	638.117
820	627.093	651.12		624.934	740.723	653.852		624.849	613.768	624.159	623.162	637.881	660.132	631.386	633.165	746.41	661.401	638.335	629.451		624.793	632.006		666.221		638.838	754.391	666.65	640.03	644.288		636.644	638.098
821	627.093	651.119		624.933	740.721	653.852		624.834	613.766	624.159	623.155	637.878	660.132	631.378	633.163	746.408	661.394	638.334	629.448		624.786	631.999		666.215		638.832	754.382	666.647	640.027	644.274		636.631	638.075
822	627.092	651.119		624.932	740.718	653.852		624.822	613.763	624.158	623.149	637.874	660.131	631.371	633.161	746.406	661.387	638.334	629.445		624.779	631.994		666.21		638.824	754.37	666.645	640.025	644.26		636.616	638.05
823	627.092	651.118		624.931	740.716	653.852		624.809	613.76	624.157	623.142	637.871	660.13	631.365	633.158	746.404	661.381	638.333	629.442		624.772	631.989		666.205		638.817	754.363	666.643	640.023	644.248		636.605	638.028
824	627.092	651.118		624.93	740.713	653.851		624.796	613.758	624.157	623.137	637.866	660.13	631.357	633.156	746.402	661.374	638.332	629.44		624.766	631.984		666.198		638.81	754.352	666.64	640.02	644.235		636.592	638.002
825	627.092	651.117		624.929	740.71	653.851		624.783	613.754	624.156	623.13	637.862	660.129	631.35	633.154	746.4	661.368	638.331	629.438		624.76	631.979		666.194		638.803	754.344	666.638	640.017	644.222		636.581	637.976
826	627.092	651.117		624.928	740.707	653.851		624.77	613.752	624.156	623.123		660.129	631.343	633.151	746.397	661.362	638.331	629.435		624.753	631.975		666.187		638.797	754.334	666.636	640.014	644.21		636.569	637.952
827	627.092	651.116		624.927	740.705	653.85		624.758	613.748	624.155	623.117		660.128	631.337	633.148	746.396	661.357	638.33	629.433		624.747	631.97		666.182		638.789	754.326	666.635	640.011	644.198		636.559	637.923
828	627.092	651.116		624.927	740.702	653.85		624.746	613.746	624.154	623.11		660.128	631.33	633.146	746.394	661.351	638.329	629.43		624.741	631.966		666.178		638.782	754.316	666.633	640.009	644.187		636.549	637.898
829	627.092	651.115		624.926	740.7	653.85		624.735	613.743	624.154	623.104		660.127	631.324	633.144	746.392	661.345	638.328	629.427		624.735	631.961		666.172		638.776	754.309	666.632	640.006	644.176		636.538	637.87
830	627.092	651.115		624.925	740.697	653.849		624.724	613.74	624.153	623.097		660.126	631.318	633.141	746.39	661.339	638.328	629.425		624.729	631.957		666.168		638.768	754.298	666.63	640.003	644.165		636.53	637.846
831	627.092	651.114		624.924	740.694	653.849		624.713	613.737	624.153	623.089		660.126	631.311	633.139	746.389	661.335	638.327	629.422		624.723	631.953		666.162		638.761	754.29	666.628	640.001	644.154		636.519	637.815
832	627.092	651.114		624.923	740.692	653.849		624.703	613.735	624.152	623.082		660.125	631.305	633.137	746.387	661.33	638.326	629.42		624.717	631.948		666.158		638.754	754.28	666.626	639.998	644.143		636.511	637.79
833	627.092	651.113		624.922	740.69	653.849		624.692	613.732	624.151	623.074		660.125	631.299	633.135	746.385	661.325	638.325	629.417		624.71	631.944		666.153		638.746	754.271	666.624	639.996	644.132		636.502	637.762
834	627.092	651.113		624.921	740.687	653.849		624.682	613.729	624.151	623.067		660.124	631.294	633.132	746.384	661.32	638.324	629.414		624.704	631.939		666.147		638.74	754.262	666.623	639.993	644.122		636.493	637.732
835	627.092	651.112		624.92	740.684	653.848		624.672	613.726	624.15	623.059		660.123	631.288	633.13	746.382	661.315	638.324	629.412		624.696	631.935		666.142		638.732	754.251	666.622	639.991	644.112		636.483	637.707
836	627.091	651.112		624.919	740.682	653.848		624.661	613.724	624.15	623.049		660.123	631.283	633.128	746.38	661.31	638.323	629.409		624.69	631.93		666.137		638.725	754.242	666.619	639.989	644.102		636.475	637.676
837	627.091	651.112		624.918	740.68	653.848		624.651	613.721	624.149	623.04		660.122	631.277	633.126	746.379	661.307	638.322	629.407		624.682	631.926		666.131		638.719	754.232	666.617	639.986	644.09		636.466	637.647
838	627.091	651.111		624.917	740.677	653.848		624.641	613.718	624.148	623.034		660.122	631.272	633.124	746.376	661.303	638.322	629.404		624.676	631.921		666.127		638.711	754.222	666.615	639.983	644.082		636.457	637.618
839	627.091	651.111		624.916	740.675	653.847		624.63	613.715	624.148	623.024		660.122	631.267	633.122	746.374	661.298	638.321	629.401		624.669	631.917		666.121		638.704	754.212	666.612	639.981	644.072		636.448	637.588
840	627.091	651.111		624.915	740.673	653.847		624.621	613.712	624.147	623.016		660.121	631.262	633.12	746.373	661.294	638.32	629.399		624.662	631.912		666.115		638.698	754.204	666.61	639.978	644.061		636.439	637.558
841	627.091	651.11		624.914	740.671	653.847		624.611	613.709	624.147	623.007		660.12	631.257	633.118	746.371	661.291	638.319	629.396		624.656	631.908		666.109		638.691	754.193	666.608	639.975	644.053		636.429	637.527
842	627.091	651.11		624.913	740.669	653.847		624.601	613.706	624.146	622.998		660.12	631.251	633.116	746.368	661.288	638.319	629.393		624.65	631.904		666.104		638.684	754.186	666.606	639.972	644.042		636.42	637.5
843	627.091	651.11		624.912	740.667	653.847		624.592	613.703	624.145	622.992		660.12	631.246	633.113	746.366	661.286	638.318	629.391		624.644	631.899		666.1		638.678	754.175	666.603	639.969	644.033		636.41	637.47
844	627.091	651.109		624.911	740.665	653.846		624.583	613.7	624.144	622.984		660.119	631.241	633.111	746.364	661.282	638.317	629.388		624.637	631.894		666.094		638.671	754.168	666.6	639.965	644.024		636.4	637.441
845	627.091	651.109		624.911	740.663	653.846		624.574	613.697	624.144	622.975		660.119	631.235	633.109	746.362	661.279	638.316	629.385		624.632	631.89		666.089		638.665	754.159	666.598	639.962	644.014		636.389	637.414
846	627.091	651.109		624.91	740.661	653.846		624.565	613.695	624.143	622.967		660.118	631.229	633.107	746.359	661.276	638.316	629.382		624.626	631.886		666.084		638.659	754.151	666.596	639.959	644.006		636.378	637.386
847	627.091	651.108		624.909	740.659	653.846		624.558	613.692	624.143	622.958		660.118	631.225	633.105	746.357	661.274	638.315	629.38		624.621	631.882		666.079		638.653	754.142	666.594	639.955	643.997		636.368	637.362
848	627.091	651.108		624.908	740.657	653.846		624.55	613.689	624.142	622.952		660.118	631.219	633.103	746.356	661.272	638.314	629.377		624.615	631.877		666.075		638.647	754.135	666.591	639.952	643.987		636.357	637.333
849	627.091	651.108		624.908	740.656	653.846		624.542	613.686	624.142	622.945		660.117	631.213	633.101	746.353	661.27	638.314	629.375		624.61	631.873		666.069		638.641	754.126	666.589	639.949	643.979		636.347	637.306
850	627.091	651.108		624.907	740.654	653.845		624.534	613.684	624.141	622.935		660.117	631.208	633.099	746.351	661.267	638.313	629.372		624.604	631.869		666.064		638.635	754.119	666.587	639.946	643.97		636.334	637.284
851	627.091	651.107		624.906	740.652	653.845		624.526	613.681	624.141	622.928		660.117	631.203	633.097	746.349	661.265	638.312	629.37		624.599	631.864		666.059		638.63	754.111	666.585	639.943	643.961		636.324	637.252
852	627.09	651.107		624.905	740.65	653.845		624.518	613.679	624.14	622.92		660.116	631.197	633.096	746.348	661.263	638.312	629.367		624.594	631.86		666.054		638.624	754.104	666.583	639.94	643.952		636.314	637.228
853	627.09	651.107		624.905	740.647	653.845		624.511	613.676	624.14	622.914		660.116	631.192	633.094	746.346	661.261	638.311	629.365		624.589	631.855		666.048		638.618	754.096	666.581	639.938	643.942		636.302	637.202
854	627.09	651.106		624.904	740.646	653.845		624.503	613.674	624.139	622.906		660.115	631.186	633.093	746.344	661.259	638.31	629.363		624.583	631.851		666.043		638.612	754.089	666.579	639.935	643.934		636.292	637.175
855	627.09	651.106		624.904	740.644	653.844		624.496	613.671	624.139	622.898		660.115	631.182	633.091	746.343	661.256	638.31	629.361		624.577	631.847		666.038		638.606	754.082	666.577	639.932	643.924		636.281	637.149
856	627.09	651.105		624.903	740.642	653.844		624.488	613.669	624.138	622.892		660.115	631.176	633.09	746.341	661.254	638.309	629.358		624.571	631.842		666.033		638.6	754.075	666.576	639.929	643.915		636.272	637.124
857	627.09	651.105		624.902	740.64	653.844		624.481	613.666	624.138	622.884		660.114	631.17	633.088	746.339	661.252	638.309	629.357		624.565	631.838		666.027		638.593	754.068	666.574	639.926	643.907		636.261	637.099
858	627.09	651.105		624.902	740.638	653.844		624.474	613.662	624.137	622.878		660.114	631.166	633.087	746.337	661.249	638.308	629.354		624.558	631.834		666.022		638.586	754.061	666.573	639.923	643.896		636.251	637.073
859	627.09	651.105		624.901	740.636	653.844		624.466	613.66	624.137	622.871		660.114	631.161	633.086	746.336	661.247	638.307	629.351		624.551	631.829		666.018		638.58	754.055	666.57	639.921	643.887		636.242	637.048
860	627.09	651.105		624.901	740.635	653.844		624.46	613.658	624.136	622.865		660.113	631.155	633.084	746.335	661.245	638.306	629.349		624.543	631.824		666.012		638.573	754.049	666.569	639.918	643.878		636.23	637.027
861	627.09	651.104		624.9	740.633	653.843		624.452	613.655	624.136	622.859		660.113	631.15	633.083	746.333	661.243	638.306	629.347		624.535	631.819		666.007		638.566	754.043	666.567	639.915	643.869		636.222	636.999
862	627.09	651.104		624.899	740.632	653.843		624.445	613.652	624.135	622.853		660.113	631.145	633.082	746.331	661.241	638.305	629.345		624.525	631.815		666.002		638.559	754.037	666.566	639.913	643.859		636.211	636.977
863	627.09	651.104		624.899	740.63	653.843		624.439	613.649	624.135	622.847		660.112	631.14	633.08	746.33	661.239	638.304	629.342		624.516	631.809		665.995		638.552	754.031	666.564	639.91	643.85		636.201	636.952
864	627.09	651.103		624.898	740.629	653.843		624.43	613.646	624.134	622.842		660.112	631.136	633.079	746.328	661.237	638.303	629.34		624.505	631.805		665.989		638.546	754.025	666.562	639.908	643.84		636.191	636.93
865	627.09	651.103		624.898	740.628	653.843		624.424	613.643	624.134	622.836		660.112	631.131	633.077	746.327	661.235	638.302	629.338		624.494	631.8		665.982		638.539	754.019	666.561	639.906	643.831		636.181	636.902
866	627.09	651.103		624.897	740.626	653.842		624.417	613.64	624.134	622.831		660.112	631.126	633.076	746.326	661.233	638.302	629.336		624.482	631.795		665.975		638.533	754.013	666.559	639.903	643.82		636.169	636.877
867	627.089	651.102		624.896	740.624	653.842		624.409	613.638	624.133	622.827		660.112	631.121	633.074	746.324	661.231	638.301	629.334		624.472	631.79		665.969		638.527	754.007	666.557	639.901	643.811		636.16	636.858
868	627.089	651.102		624.896	740.623	653.842		624.403	613.634	624.133	622.822		660.111	631.116	633.073	746.323	661.229	638.3	629.331		624.46	631.785		665.96		638.522	754	666.556	639.899	643.802		636.147	636.829
869	627.089	651.102		624.895	740.622	653.842		624.395	613.632	624.132	622.818		660.111	631.112	633.071	746.321	661.227	638.3	629.329		624.449	631.781		665.953		638.515	753.994	666.554	639.897	643.792		636.137	636.807
870	627.089	651.101		624.894	740.62	653.842		624.388	613.628	624.132	622.814		660.111	631.107	633.069	746.32	661.225	638.299	629.327		624.439	631.777		665.946		638.51	753.987	666.552	639.895	643.783		636.124	636.786
871	627.089	651.101		624.894	740.618	653.842		624.381	613.625	624.131	622.81		660.111	631.101	633.068	746.318	661.222	638.298	629.325		624.428	631.772		665.937		638.506	753.982	666.551	639.893	643.774		636.112	636.763
872	627.089	651.101		624.893	740.617	653.842		624.373	613.622	624.131	622.806		660.11	631.096	633.066	746.317	661.22	638.298	629.322		624.419	631.768		665.93		638.501	753.974	666.549	639.891	643.766		636.098	636.74
873	627.089	651.101		624.893	740.615	653.842		624.367	613.618	624.131	622.803		660.11	631.092	633.064	746.316	661.218	638.297	629.32		624.41	631.764		665.921		638.496	753.968	666.548	639.889	643.756		636.086	636.718
874	627.089	651.1		624.892	740.614	653.841		624.36	613.614	624.13	622.8		660.11	631.086	633.062	746.315	661.216	638.296	629.318		624.4	631.759		665.914		638.492	753.961	666.547	639.887	643.748		636.072	636.696
875	627.089	651.1		624.891	740.612	653.841		624.352	613.611	624.13	622.796		660.11	631.082	633.06	746.313	661.214	638.296	629.315		624.392	631.755		665.907		638.487	753.954	666.545	639.885	643.74		636.057	636.674
876	627.089	651.1		624.891	740.61	653.841		624.347	613.607	624.129	622.792		660.109	631.076	633.058	746.312	661.211	638.295	629.313		624.384	631.751		665.9		638.483	753.947	666.544	639.884	643.731		636.043	636.652
877	627.089	651.1		624.89	740.609	653.841		624.34	613.603	624.129	622.788		660.109	631.071	633.056	746.311	661.209	638.294	629.311		624.375	631.747		665.893		638.478	753.941	666.542	639.882	643.724		636.027	636.627
878	627.089	651.099		624.89	740.607	653.841		624.334	613.599	624.129	622.786		660.109	631.066	633.054	746.309	661.207	638.294	629.308		624.366	631.743		665.887		638.474	753.932	666.541	639.88	643.716		636.013	636.604
879	627.089	651.099		624.889	740.605	653.841		624.328	613.595	624.128	622.781		660.109	631.061	633.052	746.308	661.205	638.293	629.306		624.357	631.739		665.881		638.47	753.926	666.54	639.878	643.708		635.997	636.581
880	627.089	651.099		624.888	740.604	653.841		624.322	613.592	624.128	622.777		660.109	631.055	633.05	746.307	661.203	638.293	629.304		624.349	631.735		665.875		638.465	753.918	666.539	639.877	643.702		635.983	636.557
881	627.089	651.099		624.888	740.602	653.84		624.317	613.588	624.128	622.774		660.108	631.05	633.049	746.306	661.201	638.292	629.302		624.339	631.731		665.869		638.461	753.912	666.537	639.875	643.693		635.968	636.532
882	627.089	651.098		624.887	740.6	653.84		624.311	613.584	624.127	622.77		660.108	631.045	633.047	746.305	661.198	638.292	629.299		624.33	631.728		665.864		638.457	753.904	666.536	639.873	643.686		635.955	636.509
883	627.089	651.098		624.887	740.599	653.84		624.306	613.579	624.127	622.766		660.108	631.04	633.045	746.304	661.197	638.291	629.297		624.32	631.724		665.858		638.452	753.897	666.535	639.871	643.679		635.941	636.482
884	627.089	651.098		624.886	740.597	653.84		624.3	613.575	624.127	622.762		660.108	631.033	633.043	746.303	661.195	638.29	629.295		624.31	631.72		665.852		638.448	753.89	666.534	639.87	643.671		635.928	636.46
885	627.089	651.098		624.886	740.595	653.84		624.294	613.572	624.126	622.757		660.108	631.028	633.042	746.302	661.193	638.289	629.293		624.299	631.717		665.846		638.444	753.884	666.533	639.868	643.664		635.916	636.434
886	627.088	651.098		624.885	740.593	653.84		624.29	613.567	624.126	622.752		660.108	631.024	633.04	746.301	661.191	638.288	629.291		624.289	631.713		665.841		638.44	753.876	666.532	639.867	643.657		635.903	636.408
887	627.088	651.098		624.885	740.591	653.84		624.284	613.562	624.126	622.746		660.107	631.018	633.038	746.3	661.189	638.287	629.289		624.279	631.71		665.836		638.436	753.87	666.531	639.865	643.649		635.891	636.383
888	627.088	651.097		624.884	740.589	653.84		624.279	613.557	624.125	622.742		660.107	631.013	633.037	746.299	661.187	638.286	629.287		624.268	631.707		665.83		638.431	753.864	666.53	639.863	643.642		635.881	636.357
889	627.088	651.097		624.884	740.587	653.839		624.274	613.553	624.125	622.738		660.107	631.009	633.035	746.299	661.186	638.286	629.285		624.259	631.704		665.825		638.427	753.857	666.53	639.862	643.635		635.869	636.331
890	627.088	651.097		624.883	740.585	653.839		624.268	613.549	624.125	622.732		660.107	631.004	633.034	746.298	661.184	638.285	629.283		624.249	631.7		665.821		638.424	753.852	666.529	639.86	643.628		635.859	636.303
891	627.088	651.097		624.883	740.583	653.839		624.263	613.543	624.125	622.727		660.107	630.999	633.032	746.297	661.182	638.284	629.281		624.24	631.697		665.815		638.419	753.845	666.528	639.859	643.622		635.848	636.275
892	627.088	651.097		624.882	740.581	653.839		624.257	613.538	624.124	622.719		660.107	630.994	633.03	746.296	661.18	638.283	629.279		624.231	631.694		665.81		638.415	753.84	666.527	639.857	643.614		635.839	636.249
893	627.088	651.097		624.882	740.579	653.839		624.252	613.534	624.124	622.715		660.107	630.99	633.029	746.295	661.178	638.282	629.277		624.222	631.691		665.805		638.412	753.834	666.526	639.855	643.609		635.829	636.216
894	627.088	651.097		624.881	740.577	653.839		624.247	613.53	624.124	622.711		660.107	630.986	633.027	746.294	661.177	638.281	629.275		624.213	631.688		665.8		638.408	753.829	666.525	639.854	643.602		635.818	636.189
895	627.088	651.096		624.881	740.574	653.839		624.241	613.526	624.124	622.706		660.106	630.981	633.026	746.293	661.175	638.28	629.273		624.205	631.685		665.795		638.405	753.823	666.524	639.852	643.596		635.81	636.156
896	627.088	651.096		624.88	740.572	653.839		624.236	613.521	624.123	622.7		660.106	630.976	633.024	746.293	661.173	638.279	629.271		624.196	631.682		665.79		638.402	753.818	666.523	639.85	643.589		635.8	636.125
897	627.088	651.096		624.88	740.57	653.839		624.23	613.517	624.123	622.694		660.106	630.972	633.023	746.292	661.172	638.278	629.269		624.188	631.679		665.784		638.399	753.811	666.522	639.849	643.582		635.789	636.094
898	627.088	651.096		624.88	740.568	653.839		624.225	613.514	624.123	622.689		660.106	630.968	633.022	746.291	661.17	638.277	629.267		624.178	631.676		665.779		638.395	753.806	666.521	639.847	643.576		635.78	636.063
899	627.088	651.096		624.879	740.566	653.839		624.22	613.51	624.122	622.685		660.106	630.964	633.02	746.29	661.168	638.276	629.265		624.17	631.673		665.773		638.392	753.799	666.52	639.845	643.569		635.769	636.034
900	627.088	651.096		624.879	740.564	653.839		624.215	613.506	624.122	622.679		660.106	630.96	633.019	746.289	661.167	638.275	629.263		624.162	631.671		665.768		638.389	753.794	666.519	639.844	643.561		635.759	636.001
901	627.088	651.096		624.878	740.561	653.838		624.21	613.502	624.122	622.674		660.106	630.956	633.018	746.288	661.165	638.274	629.261		624.153	631.668		665.763		638.386	753.788	666.518	639.842	643.554		635.748	635.975
902	627.088	651.096		624.878	740.559	653.838		624.204	613.5	624.122	622.669		660.106	630.951	633.017	746.287	661.164	638.273	629.259		624.144	631.665		665.757		638.383	753.782	666.516	639.84	643.548		635.738	635.947
903	627.088	651.096		624.878	740.557	653.838		624.198	613.496	624.121	622.663		660.105	630.947	633.016	746.286	661.162	638.271	629.257		624.135	631.662		665.751		638.379	753.776	666.516	639.839	643.54		635.728	635.917
904	627.088	651.096		624.877	740.555	653.838		624.193	613.492	624.121	622.66		660.105	630.943	633.014	746.286	661.161	638.27	629.255		624.126	631.659		665.747		638.376	753.771	666.514	639.838	643.532		635.716	635.895
905	627.087	651.095		624.877	740.553	653.838		624.186	613.489	624.121	622.654		660.105	630.939	633.013	746.285	661.16	638.269	629.253		624.117	631.656		665.74		638.372	753.765	666.513	639.836	643.524		635.707	635.869
906	627.087	651.095		624.877	740.551	653.838		624.18	613.486	624.12	622.649		660.105	630.934	633.012	746.284	661.158	638.268	629.252		624.107	631.653		665.735		638.368	753.76	666.512	639.835	643.517		635.696	635.843
907	627.087	651.095		624.876	740.548	653.838		624.173	613.482	624.12	622.643		660.105	630.93	633.01	746.283	661.157	638.267	629.25		624.099	631.65		665.729		638.364	753.754	666.511	639.833	643.508		635.687	635.819
908	627.087	651.095		624.876	740.546	653.838		624.166	613.479	624.12	622.639		660.105	630.926	633.009	746.282	661.156	638.266	629.249		624.089	631.647		665.723		638.361	753.749	666.51	639.831	643.499		635.677	635.795
909	627.087	651.095		624.876	740.545	653.838		624.161	613.475	624.12	622.634		660.105	630.922	633.007	746.282	661.154	638.265	629.247		624.08	631.644		665.717		638.357	753.743	666.509	639.83	643.492		635.668	635.771
910	627.087	651.095		624.875	740.542	653.838		624.153	613.471	624.119	622.63		660.105	630.917	633.006	746.281	661.153	638.263	629.245		624.07	631.641		665.711		638.353	753.739	666.508	639.829	643.483		635.66	635.745
911	627.087	651.095		624.875	740.54	653.838		624.147	613.467	624.119	622.623		660.105	630.912	633.004	746.28	661.152	638.262	629.244		624.061	631.637		665.705		638.349	753.734	666.507	639.827	643.475		635.652	635.721
912	627.087	651.095		624.875	740.538	653.838		624.141	613.463	624.119	622.617		660.105	630.908	633.003	746.28	661.151	638.261	629.243		624.051	631.635		665.698		638.345	753.73	666.506	639.826	643.467		635.643	635.697
913	627.087	651.095		624.874	740.536	653.838		624.134	613.46	624.119	622.612		660.104	630.903	633.001	746.279	661.149	638.259	629.241		624.042	631.631		665.692		638.342	753.725	666.506	639.824	643.46		635.635	635.671
914	627.087	651.095		624.874	740.534	653.838		624.128	613.456	624.118	622.606		660.104	630.899	632.999	746.278	661.148	638.258	629.24		624.032	631.628		665.685		638.338	753.721	666.505	639.823	643.453		635.627	635.648
915	627.087	651.094		624.874	740.533	653.838		624.121	613.453	624.118	622.602		660.104	630.895	632.998	746.277	661.147	638.257	629.239		624.023	631.625		665.678		638.334	753.716	666.504	639.822	643.445		635.619	635.621
916	627.087	651.094		624.873	740.531	653.838		624.115	613.448	624.118	622.594		660.104	630.89	632.996	746.277	661.146	638.256	629.237		624.013	631.622		665.672		638.33	753.712	666.503	639.82	643.439		635.611	635.599
917	627.087	651.094		624.873	740.529	653.838		624.109	613.445	624.118	622.588		660.104	630.885	632.995	746.276	661.144	638.254	629.236		624.004	631.619		665.665		638.326	753.707	666.502	639.819	643.433		635.604	635.575
918	627.087	651.094		624.873	740.527			624.103	613.441	624.117	622.583		660.104	630.881	632.994	746.276	661.143	638.253	629.235		623.994	631.615		665.658		638.322	753.703	666.501	639.818	643.426		635.596	635.553
919	627.087	651.094		624.873	740.526			624.098	613.437	624.117	622.575		660.104	630.877	632.992	746.275	661.142	638.252	629.234		623.985	631.612		665.652		638.318	753.699	666.5	639.816	643.421		635.589	635.531
920	627.087	651.094		624.872	740.524			624.092	613.434	624.117	622.57		660.104	630.873	632.991	746.274	661.14	638.251	629.232		623.976	631.609		665.646		638.313	753.694	666.499	639.815	643.415		635.581	635.51
921	627.087	651.094		624.872	740.522			624.086	613.43	624.117	622.565		660.104	630.869	632.989	746.274	661.139	638.25	629.231		623.965	631.606		665.639		638.309	753.689	666.498	639.814	643.409		635.573	635.489
922	627.086	651.094		624.872	740.521			624.08	613.425	624.117	622.56		660.104	630.865	632.988	746.273	661.138	638.249	629.23		623.956	631.603		665.633		638.304	753.685	666.497	639.812	643.403		635.565	635.469
923	627.086	651.094		624.871	740.519			624.074	613.422	624.116	622.553		660.104	630.861	632.986	746.272	661.136	638.248	629.229		623.945	631.599		665.626		638.3	753.68	666.497	639.811	643.398		635.557	635.45
924	627.086	651.094		624.871	740.518			624.068	613.419	624.116	622.548		660.104	630.857	632.985	746.272	661.135	638.247	629.227		623.936	631.596		665.621		638.296	753.675	666.496	639.809	643.392		635.547	635.428
925	627.086	651.094		624.871	740.517			624.062	613.415	624.116	622.544		660.103	630.853	632.984	746.271	661.134	638.246	629.226		623.924	631.593		665.612		638.291	753.67	666.495	639.808	643.387		635.538	635.41
926	627.086	651.094		624.871	740.515			624.055	613.411	624.116	622.539		660.103	630.849	632.982	746.271	661.133	638.245	629.225		623.915	631.59		665.605		638.287	753.665	666.494	639.806	643.381		635.529	635.39
927	627.086	651.093		624.87	740.513			624.049	613.407	624.115	622.534		660.103	630.844	632.981	746.27	661.131	638.244	629.224		623.903	631.586		665.6		638.283	753.661	666.493	639.805	643.376		635.519	635.367
928	627.086	651.093		624.87	740.512			624.043	613.404	624.115	622.529		660.103	630.841	632.979	746.269	661.13	638.243	629.223		623.893	631.583		665.592		638.278	753.655	666.492	639.804	643.37		635.507	635.348
929	627.086	651.093		624.87	740.51			624.038	613.401	624.115	622.525		660.103	630.837	632.978	746.269	661.129	638.242	629.222		623.883	631.58		665.585		638.274	753.65	666.491	639.802	643.364		635.497	635.325
930	627.086	651.093		624.87	740.509			624.031	613.398	624.115	622.52		660.103		632.977	746.268	661.128	638.241	629.22		623.872	631.577		665.579		638.269	753.644	666.49	639.801	643.358		635.484	635.301
931	627.086	651.093		624.869	740.507			624.025	613.395	624.115	622.517		660.103		632.976	746.267	661.126	638.24	629.219		623.863	631.573		665.573		638.265	753.639	666.489	639.799	643.352		635.472	635.28
932	627.086	651.093		624.869	740.506			624.02	613.392	624.114	622.512		660.103		632.975	746.266	661.125	638.239	629.218		623.853	631.571		665.568		638.261	753.633	666.488	639.798	643.347		635.46	635.252
933	627.086	651.093		624.869	740.505			624.013	613.389	624.114	622.508		660.103		632.973	746.265	661.124	638.238	629.217		623.843	631.568		665.561		638.257	753.628	666.487	639.797	643.341		635.445	635.229
934	627.086	651.093		624.868	740.503			624.007	613.386	624.114	622.503		660.103		632.972	746.265	661.123	638.237	629.216		623.834	631.565		665.555		638.253	753.621	666.486	639.795	643.334		635.432	635.202
935	627.086	651.093		624.868	740.502			624.001	613.383	624.114	622.5		660.103		632.971	746.264	661.122	638.236	629.215		623.825	631.562		665.55		638.25	753.615	666.484	639.794	643.329		635.415	635.176
936	627.086	651.093		624.868	740.5			623.994	613.38	624.113	622.496		660.103		632.97	746.263	661.121	638.235	629.214		623.817	631.56		665.543		638.246	753.608	666.484	639.793	643.323		635.401	635.148
937	627.086	651.093		624.867	740.499			623.989	613.376	624.113	622.491		660.103		632.969	746.262	661.119	638.234	629.213		623.808	631.558		665.537		638.243	753.603	666.482	639.791	643.318		635.383	635.121
938	627.085	651.093		624.867	740.498			623.983	613.373	624.113	622.485		660.103		632.968	746.261	661.117	638.233	629.211		623.799	631.555		665.531		638.24	753.596	666.481	639.79	643.311		635.366	635.095
939	627.085	651.093		624.867	740.496			623.977	613.371	624.113	622.481		660.103		632.967	746.26	661.116	638.231	629.21		623.791	631.552		665.523		638.237	753.589	666.48	639.789	643.305		635.348	635.068
940	627.085	651.093		624.866	740.495			623.972	613.368	624.113	622.477		660.103		632.966	746.26	661.114	638.23	629.209		623.782	631.55		665.516		638.234	753.583	666.479	639.787	643.3		635.328	635.041
941	627.085	651.093		624.866	740.494			623.966	613.365	624.112	622.472		660.103		632.965	746.259	661.112	638.229	629.208		623.774	631.548		665.508		638.231	753.576	666.478	639.786	643.294		635.307	635.015
942	627.085	651.093		624.866	740.492			623.961	613.362	624.112	622.467		660.103		632.964	746.258	661.111	638.228	629.207		623.765	631.546		665.5		638.229	753.569	666.476	639.785	643.287		635.288	634.99
943	627.085	651.093		624.866	740.491			623.956	613.36	624.112	622.461		660.103		632.963	746.257	661.109	638.226	629.206		623.756	631.543		665.491		638.226	753.563	666.475	639.784	643.282		635.264	634.966
944	627.085	651.093		624.865	740.489			623.951	613.357	624.112	622.455		660.103		632.962	746.257	661.107	638.225	629.205		623.747	631.541		665.482		638.223	753.555	666.474	639.782	643.275		635.244	634.938
945	627.085	651.093		624.865	740.487			623.947	613.354	624.111	622.449		660.102		632.961	746.256	661.104	638.224	629.204		623.738	631.539		665.474		638.22	753.549	666.473	639.781	643.269		635.223	634.915
946	627.084	651.093		624.865	740.486			623.942	613.352	624.111	622.443		660.102		632.96	746.255	661.102	638.223	629.203		623.73	631.537		665.465		638.218	753.541	666.472	639.78	643.262		635.203	634.889
947	627.084	651.093		624.864	740.484			623.938	613.35	624.111	622.437		660.102		632.959	746.254	661.099	638.221	629.202		623.721	631.535		665.456		638.215	753.534	666.47	639.778	643.256		635.182	634.863
948	627.084	651.093		624.864	740.482			623.935	613.347	624.111	622.43		660.102		632.958	746.254	661.097	638.22	629.201		623.712	631.533		665.448		638.212	753.527	666.469	639.777	643.249		635.163	634.84
949	627.084	651.093		624.864	740.481			623.931	613.345	624.11	622.422				632.958	746.253	661.095	638.219	629.2		623.704	631.531		665.438		638.209	753.52	666.468	639.776	643.24		635.144	634.812
950	627.084	651.092		624.863	740.48			623.928	613.342	624.11	622.416				632.957	746.253	661.094	638.217	629.199		623.696	631.529		665.43		638.206	753.512	666.467	639.774	643.233		635.126	634.788
951	627.084	651.092		624.863	740.478			623.924	613.341	624.11	622.408				632.956	746.252	661.092	638.216	629.199		623.689	631.527		665.421		638.202	753.505	666.466	639.773	643.227		635.11	634.762
952	627.084	651.092		624.863	740.476			623.921	613.338	624.11	622.402				632.955	746.251	661.089	638.215	629.198		623.68	631.525		665.412		638.199	753.498	666.464	639.772	643.218		635.093	634.735
953	627.084			624.863	740.475			623.918	613.336	624.109	622.396				632.954	746.251	661.087	638.214	629.197		623.673	631.523		665.404		638.196	753.491	666.463	639.77	643.211		635.078	634.71
954	627.084			624.863	740.473			623.914	613.334	624.109	622.388				632.954	746.25	661.085	638.212	629.196		623.666	631.521		665.395		638.192	753.484	666.462	639.769	643.204		635.062	634.684
955	627.083			624.862	740.471			623.911	613.332	624.109	622.381				632.953	746.249	661.082	638.211	629.195		623.658	631.519		665.386		638.189	753.477	666.46	639.768	643.197		635.048	634.659
956	627.083			624.862	740.47			623.907	613.33	624.108	622.375				632.952	746.249	661.08	638.21	629.194		623.651	631.518		665.377		638.185	753.47	666.459	639.766	643.19		635.031	634.634
957	627.083			624.862	740.468			623.904	613.328	624.108	622.369				632.951	746.248	661.078	638.209	629.193		623.643	631.516		665.366		638.182	753.463	666.458	639.765	643.183		635.017	634.611
958	627.083			624.862	740.466			623.9	613.326	624.107	622.365				632.951	746.248	661.076	638.208	629.193		623.635	631.514		665.356		638.179	753.456	666.457	639.764	643.177		635.001	634.587
959	627.083			624.862	740.465			623.897	613.324	624.107	622.358				632.95	746.247	661.074	638.207	629.192		623.627	631.512		665.346		638.175	753.449	666.456	639.763	643.17		634.986	634.565
960	627.082			624.862	740.464			623.893	613.322	624.107	622.352				632.949	746.247	661.072	638.206	629.191		623.62	631.51		665.334		638.173	753.443	666.454	639.761	643.163		634.97	634.544
961	627.082			624.861	740.462			623.89	613.32	624.106	622.346				632.948	746.246	661.069	638.204	629.19		623.612	631.507		665.324		638.169	753.435	666.453	639.76	643.158		634.954	634.522
962	627.082			624.861	740.461			623.886	613.317	624.106	622.341				632.948	746.246	661.066	638.203	629.189		623.605	631.505		665.312		638.166	753.429	666.452	639.759	643.152		634.938	634.503
963	627.082			624.861	740.459			623.882	613.315	624.105	622.336				632.947	746.245	661.064	638.201	629.188		623.597	631.503		665.302		638.163	753.422	666.451	639.758	643.146		634.922	634.482
964	627.081			624.861	740.458			623.879	613.314	624.105	622.331				632.947	746.245	661.062	638.2	629.188		623.59	631.5		665.292		638.159	753.415	666.45	639.756	643.141		634.905	634.46
965	627.081			624.861	740.457			623.875		624.104	622.326				632.946	746.244	661.059	638.199	629.187		623.583	631.498		665.279		638.156	753.409	666.449	639.755	643.136		634.89	634.441
966	627.081			624.86	740.455			623.871		624.104	622.32				632.945	746.244	661.057	638.197	629.186		623.576	631.495		665.271		638.153	753.402	666.448	639.754	643.129		634.873	634.418
967	627.081			624.86	740.454			623.867		624.104	622.316				632.944	746.243	661.054	638.196	629.185		623.569	631.492		665.26		638.149	753.395	666.446	639.753	643.124		634.858	634.398
968	627.08			624.86	740.453			623.864		624.104	622.312				632.944	746.242	661.052	638.194	629.184		623.562	631.49		665.248		638.146	753.39	666.445	639.752	643.119		634.842	634.375
969	627.08			624.86	740.452			623.86		624.103	622.308				632.943	746.242	661.05	638.193	629.183		623.554	631.487		665.239		638.143	753.382	666.444	639.751	643.113		634.827	634.355
970	627.08			624.86	740.45			623.857		624.103	622.303				632.942	746.241	661.047	638.192	629.182		623.548	631.484		665.228		638.139	753.377	666.443	639.75	643.107		634.812	634.33
971	627.079			624.859	740.45			623.854		624.103	622.298				632.942	746.241	661.045	638.19	629.181		623.54	631.481		665.218		638.136	753.37	666.442	639.749	643.102		634.797	634.308
972	627.079			624.859	740.448			623.85		624.102	622.294				632.941	746.24	661.042	638.189	629.18		623.533	631.478		665.208		638.132	753.364	666.44	639.748	643.096		634.782	634.287
973	627.078			624.859	740.447			623.848		624.102	622.288				632.94	746.24	661.038	638.187	629.18		623.525	631.475		665.2		638.129	753.358	666.439	639.747	643.09		634.768	634.262
974	627.078			624.859	740.446			623.845		624.102	622.284				632.939	746.239	661.034	638.186	629.179		623.517	631.472		665.192		638.126	753.352	666.438	639.746	643.084		634.752	634.239
975	627.077			624.859	740.445			623.842		624.102	622.279				632.939	746.239	661.031	638.184	629.178		623.509	631.469		665.182		638.122	753.345	666.437	639.745	643.078		634.739	634.217
976	627.077			624.859	740.444			623.839		624.101	622.273				632.938	746.238	661.029	638.183	629.177		623.5	631.466		665.174		638.119	753.34	666.435	639.744	643.071		634.724	634.193
977	627.076			624.859	740.443			623.836		624.101	622.268				632.937	746.238	661.026	638.181	629.176		623.492	631.464		665.166		638.116	753.333	666.433	639.743	643.065		634.709	634.17
978	627.076			624.858	740.443			623.833		624.101	622.263				632.936	746.237	661.023	638.179	629.175		623.484	631.46		665.158		638.112	753.327	666.432	639.742	643.059		634.695	634.145
979	627.076			624.858	740.441			623.83		624.1	622.257				632.936	746.236	661.021	638.178	629.174		623.475	631.457		665.15		638.109	753.322	666.431	639.741	643.052		634.681	634.124
980	627.075			624.858	740.44			623.827		624.1	622.252				632.935	746.236	661.018	638.176	629.174		623.467	631.455		665.141		638.106	753.316	666.429	639.74	643.046		634.667	634.1
981	627.075			624.858	740.44			623.825		624.1	622.246				632.934	746.235	661.014	638.175	629.173		623.458	631.452		665.133		638.102	753.309	666.427	639.739	643.04		634.653	634.076
982	627.074			624.858	740.438			623.822		624.1	622.24				632.933	746.235	661.012	638.172	629.172		623.449	631.448		665.126		638.099	753.305	666.425	639.739	643.033		634.64	634.056
983	627.073			624.858	740.437			623.819		624.099	622.235				632.933	746.234	661.009	638.171	629.172		623.44	631.445		665.117		638.096	753.298	666.423	639.738	643.026		634.627	634.031
984	627.073			624.858	740.436			623.817		624.099	622.228				632.932	746.234	661.006	638.169	629.171		623.431	631.443		665.109		638.093	753.292	666.422	639.737	643.021		634.614	634.011
985	627.072			624.857	740.435			623.814		624.099	622.223				632.931	746.233	661.003	638.167	629.17		623.422	631.439		665.102		638.089	753.287	666.419	639.736	643.015		634.602	633.989
986	627.071			624.857	740.434			623.811		624.099	622.218				632.93	746.233	661	638.166	629.17		623.411	631.435		665.093		638.086	753.281	666.417	639.735	643.008		634.591	633.967
987	627.071			624.857	740.433			623.809		624.098	622.214				632.929	746.232	660.998	638.164	629.169		623.402	631.432		665.086		638.082	753.276	666.416	639.735	643.002		634.578	633.945
988	627.07			624.857	740.432			623.806		624.098	622.208				632.929	746.232	660.996	638.162	629.169		623.391	631.429		665.078		638.079	753.271	666.414	639.734	642.997		634.567	633.921
989	627.069			624.857	740.431			623.803		624.098	622.202				632.928	746.231	660.994	638.16	629.168		623.381	631.425		665.071		638.075	753.265	666.411	639.733	642.991		634.555	633.899
990	627.068			624.857	740.43			623.8		624.097	622.197				632.927	746.231	660.991	638.159	629.167		623.372	631.421		665.064		638.071	753.26	666.41	639.732	642.984		634.544	633.871
991	627.066			624.857	740.429			623.797		624.097	622.192				632.926	746.23	660.989	638.157	629.167		623.362	631.417		665.056		638.069	753.255	666.408	639.732	642.978		634.533	633.846
992	627.065			624.857	740.428			623.794		624.097	622.188				632.926	746.23	660.987	638.155	629.166		623.352	631.414		665.05		638.065	753.25	666.405	639.731	642.973		634.522	633.819
993	627.064			624.856	740.427			623.791		624.096	622.182				632.925	746.229	660.985	638.153	629.166		623.344	631.41		665.043		638.061	753.245	666.403	639.73	642.967		634.51	633.789
994	627.062			624.856	740.427			623.789		624.096	622.177				632.924	746.229	660.983	638.151	629.165		623.334	631.406		665.036		638.059	753.24	666.401	639.73	642.96		634.499	633.761
995	627.06			624.856	740.425			623.786		624.096	622.172				632.923	746.229	660.981	638.149	629.165		623.327	631.402		665.03		638.056	753.235	666.399	639.729	642.955		634.487	633.728
996	627.059			624.856	740.424			623.784		624.096	622.168				632.922	746.228	660.979	638.147	629.164		623.319	631.399		665.023		638.053	753.231	666.396	639.728	642.949		634.477	633.699
997	627.057			624.856	740.424			623.781		624.095	622.163				632.922	746.228	660.977	638.145	629.163		623.312	631.395		665.017		638.05	753.226	666.394	639.727	642.942		634.464	633.669
998	627.055			624.856	740.423			623.779		624.095	622.159				632.921	746.227	660.976	638.144	629.161		623.305	631.391		665.011		638.047	753.222	666.391	639.727	642.937		634.454	633.636
999	627.052			624.856	740.422			623.776		624.095	622.155				632.92	746.227	660.974	638.141	629.161		623.299	631.388		665.003		638.045	753.218	666.389	639.726	642.931		634.441	633.607
1000	627.05			624.856	740.42			623.774		624.094	622.151				632.919	746.226	660.972	638.138	629.16		623.294	631.385		664.996		638.042	753.214	666.386	639.725	642.924		634.43	633.577
1001	627.048			624.855	740.419			623.772		624.094	622.146				632.918	746.226	660.971	638.136	629.159		623.287	631.381		664.989		638.039	753.21	666.384	639.725	642.919		634.418	633.548
1002	627.045			624.855	740.418			623.769		624.093	622.142				632.918	746.225	660.969	638.134	629.158		623.282	631.377		664.981		638.036	753.206	666.381	639.724	642.913		634.406	633.516
1003	627.042			624.855	740.417			623.767		624.093	622.138				632.917	746.225	660.967	638.131	629.158		623.277	631.374		664.975		638.033	753.202	666.379	639.723	642.907		634.393	633.492
1004	627.039			624.855	740.416			623.765		624.093	622.134				632.916	746.224	660.965	638.129	629.156		623.272	631.37		664.967		638.03	753.198	666.376	639.722	642.902		634.382	633.459
1005	627.036			624.855	740.415			623.762		624.092	622.131				632.916	746.224	660.963	638.127	629.156		623.267	631.367		664.96		638.027	753.194	666.373	639.721	642.897		634.368	633.434
1006	627.034			624.855	740.414			623.759		624.092	622.125				632.915	746.224	660.961	638.125	629.155		623.263	631.363		664.954		638.024	753.19	666.371	639.721	642.892		634.356	633.408
1007	627.031			624.855	740.412			623.755		624.092	622.122				632.914	746.223	660.96	638.123	629.154		623.258	631.359		664.948		638.021	753.186	666.368	639.72	642.887		634.344	633.38
1008	627.028			624.854	740.411			623.752		624.091	622.118				632.914	746.223	660.958	638.121	629.154		623.254	631.355		664.942		638.018	753.183	666.365	639.719	642.882		634.331	633.356
1009	627.025			624.854	740.41			623.749		624.091	622.113				632.913	746.223	660.956	638.119	629.153		623.25	631.351		664.937		638.015	753.179	666.362	639.718	642.877		634.32	633.332
1010	627.022			624.854	740.409			623.744		624.091	622.109				632.913	746.222	660.955	638.117	629.152		623.246	631.347		664.932		638.012	753.175	666.359	639.717	642.871		634.307	633.308
1011	627.019			624.854	740.408			623.741		624.091	622.105				632.912	746.222	660.953	638.115	629.152		623.241	631.343		664.927		638.008	753.171	666.357	639.717	642.867		634.296	633.287
1012	627.016			624.854	740.407			623.737		624.09	622.101				632.911	746.222	660.952	638.113	629.151		623.238	631.339		664.922		638.004	753.167	666.354	639.716	642.862		634.284	633.265
1013	627.013			624.854	740.406			623.733		624.09	622.096				632.911	746.221	660.95	638.11	629.15		623.234	631.334		664.918		638	753.163	666.351	639.715	642.856		634.273	633.243
1014	627.011			624.854	740.405			623.729		624.09	622.092				632.91	746.221	660.948	638.108	629.15		623.23	631.33		664.913		637.997	753.159	666.348	639.714	642.852		634.262	633.224
1015	627.008			624.854	740.404			623.725		624.09	622.088				632.91	746.221	660.947	638.106	629.149		623.226	631.325		664.909		637.992	753.155	666.344	639.713	642.848		634.251	633.203
1016	627.006			624.853	740.403			623.72		624.089	622.084				632.909	746.22	660.945	638.104	629.149		623.222	631.32		664.905		637.988	753.151	666.342	639.712	642.842		634.24	633.185
1017	627.003			624.853	740.401			623.716		624.089	622.08				632.909	746.22	660.944	638.102	629.148		623.218	631.315		664.9		637.984	753.147	666.339	639.711	642.837		634.231	633.164
1018	627			624.853	740.401			623.712		624.089	622.076				632.908	746.22	660.943	638.1	629.148		623.214	631.31		664.895		637.98	753.144	666.334	639.71	642.833		634.22	633.146
1019	626.998			624.853	740.4			623.707		624.089	622.073				632.908	746.219	660.941	638.099	629.147		623.21	631.304		664.891		637.976	753.14	666.331	639.709	642.828		634.211	633.126
1020	626.996			624.853	740.398			623.703		624.089	622.069				632.907	746.219	660.94	638.097	629.147		623.206	631.299		664.886		637.971	753.137	666.327	639.708	642.822		634.201	633.108
1021	626.993			624.853	740.398			623.698		624.088	622.065				632.906	746.219	660.938	638.095	629.146		623.201	631.293		664.883		637.968	753.133	666.324	639.707	642.818		634.192	633.087
1022	626.991			624.853	740.396			623.695		624.088	622.061				632.906	746.218	660.937	638.093	629.146		623.197	631.287		664.879		637.964	753.129	666.32	639.706	642.813		634.182	633.068
1023	626.989			624.852	740.395			623.691		624.088	622.058				632.905	746.218	660.935	638.091	629.145		623.192	631.281		664.875		637.96	753.126	666.316	639.705	642.808		634.172	633.049
1024	626.987			624.852	740.395			623.686		624.088	622.055				632.905	746.218	660.934	638.089	629.145		623.187	631.275		664.872		637.957	753.122	666.312	639.704	642.803		634.162	633.028
1025	626.985			624.852	740.394			623.683		624.087	622.051				632.904	746.217	660.933	638.087	629.144		623.182	631.269		664.868		637.954	753.119	666.308	639.703	642.798		634.153	633.009
1026	626.983			624.852	740.393			623.68		624.087	622.048				632.904	746.217	660.932	638.086	629.144		623.178	631.263		664.864		637.951	753.115	666.304	639.702	642.793		634.143	632.99
1027	626.981			624.852	740.392			623.676		624.087	622.045				632.903	746.217	660.93	638.083	629.144		623.173	631.258		664.862		637.949	753.111	666.3	639.701	642.788		634.132	632.97
1028	626.979			624.852	740.39			623.673		624.087	622.042				632.903	746.216	660.929	638.082	629.143		623.168	631.252		664.859		637.946	753.107	666.295	639.7	642.783		634.122	632.952
1029	626.977			624.852	740.389			623.67		624.087	622.038				632.902	746.216	660.928	638.08	629.143		623.164	631.247		664.856		637.944	753.104	666.291	639.699	642.779		634.112	632.931
1030	626.976			624.852	740.388			623.667		624.086	622.035				632.901	746.216	660.926	638.078	629.143		623.159	631.241		664.853		637.941	753.099	666.286	639.698	642.773		634.102	632.911
1031	626.974			624.852	740.388			623.664		624.086	622.031				632.901	746.215	660.925	638.075	629.142		623.155	631.236		664.849		637.939	753.096	666.281	639.697	642.769		634.092	632.894
1032	626.972			624.851	740.387			623.661		624.086	622.028				632.9	746.215	660.924	638.073	629.142		623.151	631.231		664.847		637.936	753.092	666.278	639.696	642.764		634.083	632.871
1033	626.971			624.851	740.386			623.659		624.086	622.024				632.9	746.215	660.922	638.071	629.141		623.146	631.226		664.844		637.934	753.089	666.273	639.695	642.76		634.074	632.852
1034	626.969			624.851	740.385			623.656		624.085	622.02				632.899	746.215	660.921	638.068	629.141		623.142	631.22		664.84		637.931	753.085	666.269	639.694	642.755		634.064	632.832
1035	626.967			624.851	740.384			623.653		624.085	622.016				632.899	746.214	660.92	638.066	629.141		623.137	631.216		664.837		637.928	753.082	666.264	639.693	642.751		634.056	632.811
1036	626.965			624.851	740.383			623.651		624.085	622.012				632.898	746.214	660.919	638.063	629.14		623.133	631.211		664.833		637.926	753.079	666.26	639.692	642.747		634.048	632.79
1037	626.964			624.851	740.382			623.648		624.085	622.008				632.898	746.214	660.918	638.061	629.14		623.128	631.205		664.83		637.924	753.076	666.257	639.691	642.743		634.039	632.771
1038	626.962			624.851	740.382			623.646		624.084	622.004				632.897	746.213	660.917	638.059	629.14		623.123	631.201		664.826		637.921	753.073	666.252	639.691	642.739		634.031	632.751
1039	626.961			624.851	740.381			623.643		624.084	621.999				632.897	746.212	660.915	638.056	629.139		623.118	631.197		664.824		637.918	753.069	666.248	639.69	642.735		634.023	632.732
1040	626.959			624.851	740.38			623.641		624.084	621.995				632.897	746.212	660.914	638.054	629.139		623.113	631.192		664.82		637.916	753.066	666.243	639.689	642.731		634.015	632.715
1041	626.958			624.85	740.379			623.638		624.084	621.991				632.896	746.212	660.913	638.051	629.139		623.108	631.188		664.816		637.914	753.063	666.239	639.688	642.727		634.005	632.697
1042	626.956			624.85	740.378			623.636		624.083	621.986				632.896	746.211	660.912	638.049	629.138		623.103	631.184		664.813		637.911	753.06	666.236	639.687	642.724		633.997	632.681
1043	626.954			624.85	740.377			623.633		624.083	621.982				632.895	746.211	660.911	638.047	629.138		623.097	631.18		664.809		637.908	753.057	666.231	639.687	642.72		633.987	632.666
1044	626.953			624.85	740.376			623.631		624.083	621.976				632.895	746.211	660.91	638.044	629.138		623.092	631.176		664.806		637.906	753.054	666.227	639.686	642.715		633.978	632.651
1045	626.951			624.85	740.376			623.628		624.083	621.972				632.895	746.211	660.908	638.042	629.137		623.087	631.172		664.802		637.904	753.051	666.223	639.685	642.712		633.969	632.638
1046	626.949			624.85	740.375			623.626		624.082	621.968				632.894	746.21	660.907	638.04	629.137		623.082	631.169		664.799		637.901	753.048	666.22	639.684	642.708		633.959	632.625
1047	626.948			624.85	740.374			623.623		624.082	621.963				632.894	746.21	660.906	638.038	629.137		623.077	631.165		664.796		637.899	753.044	666.216	639.683	642.703		633.949	632.612
1048	626.946			624.85	740.373			623.621		624.082	621.959				632.894	746.21	660.905	638.035	629.136		623.072	631.161		664.792		637.896	753.042	666.213	639.682	642.7		633.94	632.6
1049	626.944			624.85	740.372			623.618		624.082	621.955				632.893	746.209	660.904	638.032	629.136		623.067	631.158		664.789		637.894	753.038	666.21	639.682	642.697		633.929	632.587
1050	626.942			624.85	740.372			623.616		624.081	621.951				632.892	746.209	660.903	638.03	629.136		623.062	631.154		664.786		637.891	753.034	666.207	639.681	642.692		633.92	632.576
1051	626.94			624.849	740.371			623.614		624.081	621.946				632.891	746.209	660.902	638.027	629.135		623.057	631.151		664.783		637.888	753.031	666.204	639.68	642.688		633.91	632.562
1052	626.938			624.849	740.37			623.612		624.081	621.942				632.891	746.209	660.901	638.024	629.135		623.051	631.147		664.78		637.886	753.028	666.201	639.68	642.684		633.9	632.551
1053	626.936			624.849	740.369			623.61		624.081	621.939				632.89	746.208	660.9	638.021	629.135		623.046	631.143		664.777		637.883	753.025	666.199	639.679	642.68		633.891	632.537
1054	626.935			624.849	740.368			623.608		624.08	621.935				632.89	746.208	660.899	638.019	629.135		623.04	631.138		664.775		637.88	753.021	666.196	639.678	642.676		633.882	632.525
1055	626.933			624.849	740.367			623.606		624.08	621.931				632.889	746.208	660.898	638.015	629.135		623.035	631.135		664.772		637.878	753.018	666.194	639.677	642.672		633.874	632.513
1056	626.931			624.849	740.367			623.604		624.08	621.927				632.889	746.207	660.897	638.012	629.134		623.029	631.129		664.769		637.875	753.015	666.191	639.677	642.669		633.865	632.5
1057	626.929			624.849	740.366			623.603		624.08	621.923				632.888	746.207	660.896	638.009	629.134		623.023	631.125		664.767		637.872	753.012	666.188	639.676	642.665		633.857	632.488
1058	626.928			624.849	740.365			623.602		624.079	621.92				632.887	746.207	660.895	638.006	629.134		623.018	631.121		664.764		637.87	753.008	666.186	639.675	642.661		633.849	632.475
1059	626.926			624.849	740.364			623.6		624.079	621.917				632.887	746.206	660.894	638.003	629.134		623.012	631.116		664.762		637.867	753.005	666.183	639.675	642.658		633.842	632.464
1060	626.924			624.849	740.363			623.599		624.079	621.913				632.886	746.206	660.893	637.999	629.134		623.007	631.11		664.76		637.865	753.001	666.181	639.674	642.654		633.833	632.452
1061	626.922			624.849	740.362			623.597		624.079	621.909				632.886	746.206	660.892	637.997	629.134		623.002	631.106		664.757		637.862	752.998	666.178	639.673	642.65		633.826	632.44
1062	626.921			624.849	740.361			623.596		624.078	621.905				632.885	746.206	660.891	637.993	629.133		622.997	631.101		664.755		637.859	752.995	666.175	639.673	642.647		633.818	632.43
1063	626.919			624.848	740.361			623.595		624.078	621.903				632.884	746.206	660.89	637.99	629.133		622.992	631.095		664.752		637.857	752.991	666.172	639.672	642.643		633.811	632.418
1064	626.917			624.848	740.36			623.594		624.078	621.899				632.884	746.206	660.889	637.988	629.132		622.987	631.09		664.75		637.854	752.988	666.17	639.671	642.64		633.803	632.407
1065	626.916			624.848	740.359			623.592		624.078	621.895				632.883	746.206	660.889	637.985	629.132		622.982	631.085		664.747		637.851	752.985	666.167	639.67	642.636		633.795	632.396
1066	626.914			624.848	740.358			623.591		624.078	621.891				632.883	746.205	660.888	637.983	629.132		622.977	631.08		664.745		637.849	752.982	666.164	639.67	642.633		633.788	632.383
1067	626.912			624.848	740.357			623.59		624.078	621.888				632.882	746.205	660.887	637.98	629.132		622.972	631.074		664.742		637.846	752.979	666.161	639.669	642.629		633.78	632.372
1068	626.91			624.848	740.357			623.589		624.077	621.885				632.882	746.205	660.886	637.977	629.131		622.968	631.069		664.74		637.844	752.976	666.159	639.668	642.626		633.771	632.359
1069	626.909			624.848	740.356			623.587		624.077	621.881				632.881	746.205	660.885	637.975	629.131		622.962	631.064		664.737		637.841	752.973	666.156	639.667	642.622		633.764	632.347
1070	626.907			624.848	740.355			623.586		624.077	621.877				632.881	746.204	660.885	637.973	629.131		622.957	631.059		664.735		637.838	752.97	666.153	639.667	642.618		633.755	632.334
1071	626.905			624.848	740.354			623.584		624.077	621.874				632.88	746.204	660.884	637.971	629.131		622.952	631.053		664.733		637.836	752.968	666.15	639.666	642.615		633.747	632.322
1072	626.904			624.848	740.354			623.583		624.076	621.871				632.88	746.204	660.883	637.968	629.13		622.946	631.048		664.731		637.833	752.965	666.147	639.665	642.612		633.739	632.308
1073	626.902			624.848	740.353			623.582		624.076	621.867				632.879	746.204	660.883	637.966	629.13		622.941	631.042		664.728		637.83	752.962	666.144	639.664	642.608		633.731	632.296
1074	626.9			624.847	740.352			623.58		624.076	621.864				632.879	746.203	660.882	637.964	629.13		622.935	631.037		664.726		637.827	752.959	666.141	639.664	642.605		633.723	632.283
1075	626.899			624.847	740.351			623.579		624.076	621.861				632.878	746.203	660.881	637.962	629.13		622.929	631.031		664.724		637.824	752.956	666.138	639.663	642.601		633.715	632.269
1076	626.897			624.847	740.351			623.578		624.076	621.858				632.878	746.203	660.881	637.959	629.129		622.924	631.026		664.721		637.821	752.953	666.135	639.662	642.598		633.707	632.257
1077	626.896			624.847	740.35			623.577		624.076	621.855				632.877	746.203	660.88	637.957	629.129		622.918	631.021		664.719		637.818	752.949	666.133	639.661	642.594		633.699	632.245
1078	626.894			624.847	740.349			623.576		624.075	621.851				632.877	746.203	660.879	637.955	629.129		622.912	631.015		664.716		637.815	752.945	666.13	639.661	642.59		633.692	632.231
1079	626.893			624.847	740.348			623.574		624.075	621.849				632.876	746.203	660.879	637.952	629.129		622.907	631.01		664.714		637.812	752.942	666.127	639.66	642.586		633.684	632.219
1080	626.891			624.847	740.348			623.573		624.075	621.846				632.875	746.203	660.878	637.95	629.128		622.901	631.006		664.712		637.809	752.938	666.124	639.659	642.582		633.677	632.206
1081	626.89			624.847	740.347			623.572		624.075	621.844				632.875	746.203	660.878	637.947	629.128		622.896	631		664.709		637.806	752.934	666.122	639.659	642.578		633.669	632.193
1082	626.888			624.847	740.346			623.571		624.075	621.841				632.875	746.202	660.877	637.944	629.128		622.891	630.995		664.707		637.803	752.93	666.119	639.658	642.574		633.663	632.181
1083	626.887			624.847	740.345			623.57		624.074	621.839				632.874	746.202	660.877	637.942	629.128		622.885	630.99		664.704		637.801	752.926	666.116	639.657	642.57		633.656	632.168
1084	626.885			624.847	740.345			623.569		624.074	621.836				632.873	746.202	660.876	637.939	629.128		622.88	630.986		664.701		637.798	752.922	666.112	639.657	642.566		633.649	632.157
1085	626.884			624.846	740.344			623.568		624.074	621.834				632.873	746.202	660.876	637.937	629.127		622.875	630.981		664.7		637.795	752.917	666.109	639.656	642.562		633.642	632.144
1086	626.883			624.846	740.343			623.567		624.074	621.832				632.872	746.202	660.875	637.934	629.127		622.87	630.976		664.697		637.793	752.912	666.105	639.655	642.557		633.635	632.134
1087	626.882			624.846	740.343			623.566		624.073	621.831				632.872	746.202	660.874	637.931	629.127		622.866	630.972		664.694		637.79	752.908	666.101	639.654	642.553		633.628	632.121
1088	626.88			624.846	740.342			623.565		624.073	621.829				632.871	746.202	660.874	637.928	629.127		622.861	630.967		664.692		637.788	752.903	666.098	639.654	642.549		633.622	632.111
1089	626.879			624.846	740.341			623.563		624.073	621.827				632.87	746.202	660.874	637.925	629.126		622.856	630.963		664.69		637.785	752.898	666.093	639.653	642.545		633.614	632.1
1090	626.878			624.846	740.341			623.562		624.073	621.825				632.87	746.201	660.873	637.923	629.126		622.852	630.959		664.687		637.783	752.892	666.089	639.652	642.541		633.608	632.089
1091	626.876			624.846	740.34			623.561		624.072	621.824				632.869	746.201	660.873	637.92	629.126		622.847	630.955		664.685		637.78	752.888	666.086	639.651	642.537		633.601	632.079
1092	626.875			624.846	740.339			623.56		624.072	621.822				632.869	746.201	660.872	637.917	629.126		622.843	630.951		664.683		637.777	752.883	666.081	639.651	642.533		633.594	632.068
1093	626.873			624.846	740.339			623.559		624.072	621.821				632.868	746.201	660.872	637.913	629.126		622.839	630.946		664.68		637.775	752.877	666.076	639.65	642.529		633.588	632.057
1094	626.872			624.846	740.338			623.558		624.072	621.82				632.867	746.201	660.871	637.911	629.126		622.835	630.943		664.678		637.772	752.872	666.072	639.649	642.525		633.581	632.047
1095	626.871			624.846	740.337			623.557		624.072	621.818				632.867	746.201	660.871	637.907	629.126		622.83	630.939		664.675		637.769	752.867	666.068	639.648	642.521		633.575	632.036
1096	626.87			624.846	740.337			623.555		624.071	621.816				632.866	746.201	660.87	637.903	629.125		622.826	630.935		664.672		637.766	752.861	666.064	639.648	642.518		633.569	632.026
1097	626.868			624.846	740.336			623.554		624.071	621.815				632.866	746.201	660.87	637.901	629.125		622.822	630.932		664.67		637.764	752.856	666.058	639.647	642.514		633.563	632.014
1098	626.867			624.846	740.335			623.553		624.071	621.814				632.865	746.201	660.869	637.897	629.125		622.818	630.928		664.668		637.76	752.851	666.052	639.647	642.51		633.557	632.004
1099	626.865			624.846	740.334			623.552		624.071	621.812				632.864	746.201	660.869	637.893	629.125		622.813	630.924		664.665		637.757	752.846	666.047	639.646	642.507		633.551	631.994
1100	626.864			624.846	740.334			623.551		624.071	621.811				632.864	746.201	660.868	637.889	629.125		622.809	630.921		664.662		637.754	752.842	666.041	639.645	642.503		633.545	631.982
1101	626.863			624.845	740.333			623.55		624.07	621.809				632.863	746.2	660.868	637.885	629.125		622.804	630.917		664.659		637.751	752.838	666.037	639.645	642.5		633.538	631.973
1102	626.862			624.845	740.332			623.549		624.07	621.808				632.862	746.2	660.867	637.882	629.125		622.8	630.913		664.657		637.748	752.833	666.029	639.644	642.497		633.531	631.962
1103	626.86			624.845	740.332			623.547		624.07	621.807				632.862	746.2	660.867	637.878	629.124		622.795	630.91		664.655		637.744	752.83	666.022	639.644	642.493		633.524	631.951
1104	626.859			624.845	740.331			623.546		624.07	621.806				632.861	746.2	660.867	637.874	629.124		622.791	630.906		664.652		637.742	752.827	666.017	639.643	642.49		633.517	631.941
1105	626.857			624.845	740.331			623.545		624.07	621.804				632.86	746.2	660.866	637.87	629.124		622.787	630.903		664.649		637.738	752.824	666.012	639.643	642.487		633.51	631.932
1106	626.856			624.845	740.33			623.544		624.07	621.803				632.86	746.2	660.866	637.865	629.124		622.783	630.899		664.647		637.735	752.821	666.006	639.642	642.484		633.502	631.922
1107	626.855			624.845	740.33			623.543		624.07	621.801				632.859	746.2	660.865	637.861	629.124		622.778	630.896		664.644		637.732	752.818	665.999	639.641	642.481		633.495	631.913
1108	626.854			624.845	740.329			623.542		624.069	621.8				632.859	746.2	660.865	637.857	629.124		622.774	630.892		664.642		637.73	752.815	665.994	639.641	642.478		633.488	631.904
1109	626.852			624.845	740.328			623.541		624.069	621.798				632.858	746.2	660.865	637.852	629.124		622.769	630.889		664.639		637.727	752.812	665.989	639.64	642.476		633.481	631.895
1110	626.851			624.845	740.328			623.54		624.069	621.797				632.858	746.2	660.864	637.846	629.124		622.765	630.885		664.637		637.724	752.81	665.984	639.64	642.473		633.474	631.886
1111	626.85			624.845	740.327			623.539		624.069	621.795				632.857	746.2	660.864	637.842	629.123		622.76	630.882		664.634		637.722	752.806	665.979	639.639	642.47		633.467	631.878
1112	626.848			624.845	740.327			623.538		624.069	621.794				632.857	746.2	660.863	637.836	629.123		622.756	630.878		664.632		637.719	752.804	665.973	639.639	642.468		633.461	631.87
1113	626.847			624.845	740.326			623.537		624.069	621.793				632.856	746.2	660.863	637.831	629.123		622.752	630.875		664.629		637.717	752.801	665.968	639.638	642.465		633.455	631.861
1114	626.846			624.845	740.326			623.537		624.068	621.791				632.856	746.2	660.863	637.825	629.123		622.747	630.871		664.627		637.715	752.798	665.963	639.638	642.462		633.448	631.854
1115	626.844			624.845	740.325			623.536		624.068	621.79				632.855	746.2	660.862	637.818	629.123		622.743	630.867		664.624		637.713	752.795	665.958	639.637	642.46		633.442	631.846
1116	626.843			624.845	740.325			623.535		624.068	621.788				632.855	746.2	660.862	637.813	629.123		622.738	630.864		664.622		637.711	752.792	665.954	639.637	642.457		633.437	631.839
1117	626.842			624.845	740.324			623.534		624.068	621.786				632.854	746.2	660.862	637.807	629.123		622.734	630.86		664.62		637.708	752.789	665.95	639.636	642.454		633.431	631.83
1118	626.84			624.845	740.324			623.533		624.068	621.784				632.854	746.2	660.862	637.802	629.123		622.73	630.856		664.617		637.706	752.786	665.944	639.636	642.451		633.425	631.824
1119	626.839			624.845	740.324			623.532		624.068	621.782				632.854	746.2	660.861	637.796	629.122		622.726	630.852		664.615		637.704	752.784	665.94	639.635	642.449		633.42	631.816
1120	626.837			624.845	740.323			623.531		624.068	621.781				632.853	746.2	660.861	637.789	629.122		622.722	630.849		664.613		637.701	752.781	665.936	639.634	642.446		633.414	631.808
1121	626.836			624.844	740.323			623.53		624.067	621.779				632.853	746.2	660.861	637.781	629.122		622.718	630.845		664.61		637.699	752.778	665.932	639.634	642.443		633.409	631.801
1122	626.835			624.844	740.322			623.529		624.067	621.777				632.852	746.2	660.861	637.773	629.122		622.713	630.841		664.607		637.697	752.776	665.929	639.633	642.44		633.403	631.794
1123	626.834			624.844	740.322			623.528		624.067	621.775				632.852	746.199	660.86	637.766	629.122		622.709	630.838		664.605		637.695	752.773	665.924	639.633	642.437		633.398	631.787
1124	626.832			624.844	740.321			623.527		624.067	621.773				632.852	746.199	660.86	637.758	629.122		622.705	630.835		664.602		637.693	752.771	665.92	639.632	642.433		633.392	631.78
1125	626.831			624.844	740.321			623.526		624.067	621.771				632.851	746.199	660.86	637.751	629.122		622.7	630.831		664.6		637.69	752.768	665.917	639.632	642.43		633.387	631.773
1126	626.829			624.844	740.321			623.525		624.066	621.77				632.851	746.199	660.86	637.743	629.122		622.696	630.829		664.597		637.688	752.766	665.913	639.631	642.426		633.381	631.767
1127	626.828			624.844	740.32			623.524		624.066	621.768				632.85	746.199	660.859	637.734	629.122		622.691	630.825		664.594		637.687	752.763	665.91	639.63	642.423		633.375	631.759
1128	626.827			624.844	740.32			623.524		624.066	621.766				632.85	746.199	660.859	637.725	629.122		622.687	630.822		664.591		637.685	752.761	665.906	639.63	642.419		633.37	631.753
1129	626.826			624.844	740.319			623.523		624.066	621.764				632.849	746.199	660.859	637.717	629.122		622.682	630.819		664.588		637.683	752.758	665.901	639.629	642.415		633.365	631.746
1130	626.824			624.844	740.319			623.522		624.066	621.763				632.849	746.199	660.859	637.71	629.121		622.677	630.816		664.586		637.681	752.756	665.898	639.629	642.412		633.36	631.74
1131	626.823			624.844	740.319			623.521		624.066	621.761				632.849	746.199	660.859	637.703	629.121		622.672	630.813		664.583		637.68	752.753	665.895	639.628	642.407		633.354	631.733
1132	626.821			624.844	740.318			623.52		624.066	621.76				632.848	746.198	660.858	637.695	629.121		622.668	630.81		664.581		637.678	752.75	665.891	639.627	642.404		633.35	631.727
1133	626.82			624.844	740.318			623.519		624.065	621.758				632.848	746.198	660.858	637.688	629.121		622.663	630.807		664.578		637.677	752.747	665.887	639.627	642.399		633.344	631.721
1134	626.819			624.844	740.318			623.518		624.065	621.757				632.847	746.198	660.858	637.679	629.121		622.659	630.804		664.575		637.675	752.744	665.883	639.626	642.395		633.34	631.714
1135	626.818			624.844	740.317			623.517		624.065	621.756				632.847	746.198	660.858	637.672	629.121		622.654	630.801		664.573		637.674	752.742	665.88	639.625	642.39		633.335	631.709
1136	626.816			624.844	740.317			623.516		624.065	621.754				632.846	746.198	660.857	637.665	629.121		622.651	630.798		664.569		637.672	752.739	665.876	639.625	642.386		633.331	631.703
1137	626.815			624.844	740.316			623.515		624.065	621.753				632.846	746.198	660.857	637.657	629.121		622.646	630.795		664.566		637.67	752.737	665.871	639.624	642.381		633.326	631.696
1138	626.813			624.844	740.316			623.514		624.065	621.751				632.845	746.198	660.857	637.651	629.121		622.642	630.792		664.563		637.669	752.734	665.868	639.624	642.377		633.322	631.691
1139	626.812			624.844	740.316			623.513		624.065	621.75				632.845	746.198	660.857	637.644	629.121		622.639	630.788		664.561		637.667	752.732	665.863	639.623	642.372		633.318	631.685
1140	626.81			624.844	740.316			623.511		624.064	621.749				632.844	746.198	660.857	637.637	629.121		622.635	630.786		664.559		637.666	752.729	665.859	639.623	642.368		633.314	631.679
1141	626.809			624.844	740.315			623.509		624.064	621.747				632.844	746.197	660.857	637.628	629.121		622.631	630.783		664.555		637.664	752.727	665.855	639.622	642.364		633.31	631.672
1142	626.807			624.844	740.315			623.508		624.064	621.746				632.843	746.197	660.856	637.622	629.121		622.627	630.78		664.553		637.662	752.725	665.851	639.621	642.36		633.306	631.666
1143	626.805			624.844	740.315			623.507		624.064	621.744				632.843	746.197	660.856	637.617	629.121		622.624	630.777		664.55		637.661	752.723	665.846	639.621	642.355		633.302	631.659
1144	626.804			624.844	740.315			623.506		624.064	621.743				632.842	746.197	660.856	637.61	629.12		622.62	630.775		664.547		637.659	752.72	665.842	639.62	642.352		633.298	631.652
1145	626.802			624.843	740.314			623.505		624.064	621.742				632.842	746.197	660.856	637.604	629.12		622.616	630.772		664.545		637.657	752.718	665.837	639.62	642.348		633.294	631.645
1146	626.8			624.843	740.314			623.503		624.063	621.74				632.841	746.197	660.856	637.597	629.12		622.612	630.769		664.542		637.656	752.716	665.832	639.619	642.344		633.29	631.638
1147	626.798			624.843	740.314			623.502		624.063	621.739				632.841	746.196	660.856	637.589	629.12		622.609	630.767		664.54		637.654	752.714	665.828	639.619	642.341		633.286	631.63
1148	626.797			624.843	740.313			623.5		624.063	621.737				632.84	746.196	660.855	637.583	629.12		622.605	630.764		664.537		637.652	752.713	665.824	639.619	642.337		633.282	631.623
1149	626.795			624.843	740.313			623.5		624.063	621.736				632.839	746.196	660.855	637.576	629.12		622.602	630.762		664.534		637.65	752.711	665.819	639.618	642.333		633.278	631.615
1150	626.793			624.843	740.313			623.498		624.062	621.734				632.839	746.196	660.855	637.57	629.12		622.598	630.76		664.532		637.649	752.709	665.815	639.618	642.33		633.274	631.608
1151	626.791			624.843	740.313			623.497		624.062	621.733				632.838	746.196	660.855	637.563	629.12		622.595	630.758		664.529		637.647	752.707	665.81	639.617	642.326		633.27	631.6
1152	626.789			624.843	740.312			623.496		624.062	621.731				632.838	746.196	660.855	637.555			622.592	630.755		664.526		637.646	752.705	665.806	639.617	642.322		633.266	631.593
1153	626.786				740.312			623.495		624.062	621.73				632.837	746.196	660.855	637.549			622.589	630.753		664.524		637.644	752.703	665.801	639.617	642.319		633.262	631.586
1154	626.783				740.312			623.493		624.062	621.728				632.837	746.195	660.855	637.54			622.586	630.751		664.521		637.643	752.702	665.796	639.616	642.315		633.258	631.579
1155	626.781				740.311			623.492		624.062	621.726				632.836	746.195	660.854	637.533			622.583	630.749		664.518		637.641	752.7	665.791	639.616	642.312		633.254	631.571
1156	626.778				740.311			623.491		624.061	621.724				632.836	746.195	660.854	637.526			622.581	630.747		664.516		637.64	752.698	665.786	639.615	642.308		633.251	631.564
1157	626.775				740.311			623.49		624.061	621.723				632.835	746.195	660.854	637.519			622.578	630.744		664.514		637.638	752.697	665.781	639.615	642.304		633.247	631.557
1158	626.772				740.311			623.489		624.061	621.721				632.835	746.195	660.854	637.51			622.575	630.742		664.511		637.637	752.695	665.777	639.615	642.301		633.244	631.55
1159	626.769				740.31			623.488		624.061	621.72				632.834	746.195	660.853	637.501			622.573	630.74		664.509		637.635	752.693	665.772	639.614	642.297		633.241	631.542
1160	626.766				740.31			623.487		624.061	621.718				632.834	746.195	660.853	637.494			622.57	630.738		664.507		637.634	752.691	665.766	639.614	642.294		633.237	631.535
1161	626.762				740.31			623.486		624.06	621.716				632.833	746.195	660.853	637.486			622.567	630.736		664.505		637.632	752.689	665.761	639.613	642.291		633.234	631.527
1162	626.759				740.309			623.485		624.06	621.715				632.833	746.194	660.853	637.478			622.565	630.734		664.503		637.63	752.687	665.757	639.613	642.287		633.232	631.52
1163	626.756				740.309			623.483		624.06	621.714				632.832	746.194	660.853	637.471			622.562	630.731		664.502		637.628	752.686	665.753	639.612	642.284		633.229	631.512
1164	626.752				740.309			623.482		624.06	621.712				632.832	746.194	660.853	637.461			622.56	630.728		664.5		637.626	752.684	665.748	639.612	642.281		633.226	631.504
1165	626.748				740.309			623.482		624.06	621.71				632.831	746.194	660.853	637.452			622.557	630.726		664.498		637.624	752.682	665.743	639.611	642.277		633.223	631.497
1166	626.743				740.308			623.481		624.06	621.709				632.831	746.194	660.852	637.445			622.554	630.723		664.497		637.622	752.68	665.739	639.611	642.274		633.22	631.488
1167	626.739				740.308			623.48		624.06	621.708				632.831	746.194	660.852	637.437			622.551	630.721		664.495		637.619	752.678	665.734	639.61	642.272		633.217	631.482
1168	626.735				740.308			623.479		624.059	621.706				632.83	746.194	660.852	637.427			622.549	630.718		664.493		637.617	752.676	665.73	639.61	642.268		633.214	631.473
1169	626.731				740.308			623.478		624.059	621.705				632.83	746.194	660.852	637.419			622.546	630.715		664.491		637.614	752.674	665.725	639.609	642.265		633.211	631.467
1170	626.726				740.307			623.477		624.059	621.704				632.829	746.194	660.852	637.412			622.543	630.713		664.489		637.612	752.672	665.72	639.609	642.262		633.207	631.46
1171	626.721				740.307			623.476		624.059	621.702				632.829	746.193	660.852	637.403			622.541	630.71		664.487		637.608	752.67	665.715	639.608	642.259		633.204	631.453
1172	626.717				740.307			623.475		624.059	621.701				632.828	746.193	660.852	637.394			622.538	630.707		664.486		637.605	752.669	665.709	639.608	642.256		633.201	631.447
1173	626.712				740.307			623.475		624.059	621.7				632.828	746.193	660.851	637.387			622.535	630.705		664.484		637.603	752.667	665.705	639.607	642.253		633.197	631.44
1174	626.708				740.306			623.474		624.058	621.698				632.827	746.193	660.851	637.378			622.532	630.703		664.482		637.599	752.665	665.7	639.607	642.25		633.193	631.434
1175	626.703				740.306			623.474		624.058	621.697				632.827	746.193	660.851	637.371			622.53	630.7		664.48		637.596	752.664	665.694	639.606	642.247		633.189	631.428
1176	626.699				740.306			623.473		624.058	621.696				632.826	746.193	660.851	637.363			622.527	630.698		664.478		637.591	752.662	665.688	639.606	642.244		633.185	631.422
1177	626.694				740.306			623.472		624.058	621.694				632.826	746.193	660.851	637.354			622.524	630.695		664.476		637.588	752.66	665.682	639.605	642.241		633.181	631.416
1178	626.689				740.306			623.472		624.058	621.693				632.826	746.193	660.851	637.348			622.521	630.693		664.475		637.584	752.659	665.677	639.605	642.239		633.177	631.41
1179	626.685				740.305			623.471		624.057	621.692				632.825	746.193	660.851	637.34			622.518	630.69		664.473		637.58	752.657	665.671	639.604	642.236		633.173	631.404
1180	626.68				740.305			623.471		624.057	621.69				632.825	746.192	660.851	637.332			622.515	630.688		664.471		637.577	752.655	665.664	639.604	642.233		633.169	631.397
1181	626.676				740.305			623.47		624.057	621.689				632.824	746.192	660.851	637.326			622.512	630.686		664.469		637.573	752.654	665.658	639.603	642.231		633.165	631.39
1182	626.672				740.305			623.47		624.057	621.687				632.824	746.192	660.85	637.319			622.509	630.683		664.467		637.569	752.652	665.651	639.603	642.228		633.162	631.384
1183	626.668				740.305			623.469		624.057	621.686				632.823	746.192	660.85	637.313			622.506	630.681		664.466		637.565	752.65	665.643	639.602	642.226		633.157	631.376
1184	626.664				740.304			623.469		624.056	621.685				632.823	746.192	660.85	637.307			622.504	630.679		664.464		637.561	752.649	665.637	639.602	642.223		633.154	631.37
1185	626.66				740.304			623.469		624.056	621.683				632.822	746.191	660.85	637.3			622.501	630.677		664.462		637.557	752.647	665.63	639.601	642.22		633.15	631.362
1186	626.656				740.304			623.468		624.056	621.682				632.822	746.191	660.849	637.294			622.498	630.675		664.461		637.553	752.645	665.624	639.601	642.217		633.146	631.355
1187	626.653				740.304			623.468		624.056	621.68				632.821	746.191	660.849	637.288			622.496	630.673		664.459		637.549	752.644	665.618	639.6	642.215		633.142	631.348
1188	626.649				740.304			623.467		624.056	621.679				632.821	746.191	660.849	637.283			622.493	630.671		664.458		637.545	752.642	665.61	639.6	642.212		633.138	631.34
1189	626.645				740.304			623.467		624.055	621.678				632.82	746.191	660.849	637.276			622.491	630.669		664.456		637.541	752.64	665.603	639.599	642.209		633.134	631.334
1190	626.641				740.303			623.467		624.055	621.677				632.82	746.19	660.849	637.27			622.488	630.667		664.455		637.537	752.638	665.596	639.599	642.206		633.129	631.327
1191	626.637				740.303			623.466		624.055	621.675				632.819	746.19	660.849	637.265			622.485	630.665		664.454		637.534	752.636	665.588	639.599	642.203		633.125	631.319
1192	626.633				740.303			623.466		624.055	621.674				632.818	746.19	660.848	637.257			622.483	630.663		664.452		637.53	752.635	665.581	639.598	642.2		633.121	631.313
1193	626.63				740.303			623.465		624.055	621.673				632.818	746.19	660.848	637.25			622.48	630.661		664.451		637.528	752.633	665.573	639.598	642.197		633.117	631.306
1194	626.626				740.303			623.465		624.054	621.672				632.817	746.19	660.848	637.245			622.477	630.66		664.45		637.524	752.631	665.564	639.597	642.194		633.113	631.3
1195	626.622				740.303			623.465		624.054	621.671				632.816	746.19	660.848	637.238			622.474	630.658		664.449		637.522	752.63	665.557	639.597	642.191		633.11	631.293
1196	626.619				740.303			623.464		624.054	621.67				632.816	746.189	660.848	637.233			622.472	630.656		664.448		637.519	752.628	665.548	639.596	642.187		633.105	631.287
1197	626.615				740.303			623.464		624.054	621.669				632.815	746.189	660.848	637.227			622.469	630.654		664.447		637.516	752.627	665.54	639.596	642.184		633.102	631.281
1198	626.612				740.302			623.464		624.054	621.668				632.815	746.189	660.848	637.221			622.466	630.652		664.446		637.514	752.625	665.532	639.596	642.181		633.098	631.274
1199	626.608				740.302			623.464		624.053	621.667				632.814	746.189	660.848	637.215			622.463	630.65		664.445		637.511	752.624	665.522	639.595	642.177		633.094	631.269
1200	626.604				740.302			623.463		624.053	621.666				632.813	746.189	660.847	637.209			622.461	630.648		664.444		637.509	752.622	665.514	639.595	642.174		633.09	631.262
1201	626.601				740.302			623.463		624.053	621.665				632.813	746.188	660.847	637.203			622.458	630.645		664.443		637.506	752.621	665.506	639.595	642.17		633.086	631.257
1202	626.598				740.302			623.463		624.053	621.664				632.812	746.188	660.847	637.197			622.455	630.643		664.442		637.504	752.62	665.498	639.594	642.166		633.082	631.251
1203	626.594				740.302			623.463		624.053	621.663				632.812	746.188	660.847	637.191			622.453	630.641		664.441		637.502	752.618	665.49	639.594	642.162		633.078	631.245
1204	626.59				740.301			623.462		624.052	621.662				632.811	746.188	660.847	637.186			622.45	630.639		664.44		637.499	752.617	665.482	639.593	642.158		633.074	631.239
1205	626.587				740.301			623.462		624.052	621.661				632.811	746.188	660.847	637.179			622.448	630.636		664.439		637.497	752.615	665.473	639.593	642.155		633.07	631.233
1206	626.584				740.301			623.462		624.052	621.66				632.81	746.188	660.847	637.173			622.445	630.634		664.438		637.495	752.614	665.467	639.592	642.15		633.066	631.227
1207	626.58				740.301			623.462		624.052	621.659				632.809	746.187	660.847	637.168			622.443	630.632		664.437		637.492	752.613	665.459	639.592	642.146		633.062	631.221
1208	626.576				740.301			623.461		624.052	621.658				632.809	746.187	660.847	637.161			622.441	630.629		664.436		637.49	752.611	665.453	639.592	642.142		633.057	631.214
1209	626.573				740.301			623.461		624.051	621.657				632.808	746.187	660.847	637.155			622.438	630.627		664.435		637.487	752.61	665.446	639.591	642.137		633.053	631.208
1210	626.57				740.301			623.461		624.051	621.656				632.808	746.186	660.847	637.149			622.436	630.624		664.435		637.485	752.608	665.439	639.591	642.134		633.049	631.201
1211	626.566				740.301			623.461		624.051	621.655				632.807	746.186	660.847	637.143			622.434	630.622		664.434		637.483	752.607	665.433	639.591	642.129		633.045	631.194
1212	626.563				740.3			623.461		624.051	621.654				632.806	746.186	660.846	637.137			622.432	630.62		664.433		637.48	752.606	665.427	639.59	642.124		633.04	631.186
1213	626.56				740.3			623.461		624.051	621.653				632.806	746.186	660.846	637.131			622.43	630.617		664.432		637.478	752.604	665.422	639.59	642.12		633.036	631.179
1214	626.556				740.3			623.46		624.051	621.652				632.805	746.185	660.846	637.126			622.428	630.615		664.431		637.476	752.603	665.416	639.59	642.116		633.032	631.171
1215	626.553				740.3			623.46		624.051	621.651				632.805	746.185	660.846	637.12			622.426	630.613		664.43		637.473	752.601	665.41	639.589	642.111		633.027	631.163
1216	626.55				740.3			623.46		624.05	621.65				632.804	746.185	660.846	637.115			622.424	630.61		664.429		637.471	752.6	665.404	639.589	642.107		633.023	631.157
1217	626.547				740.3			623.46		624.05	621.649				632.803	746.185	660.846	637.109			622.422	630.608		664.428		637.469	752.599	665.399	639.589	642.103		633.018	631.149
1218	626.544				740.3			623.459		624.05	621.648				632.803	746.184	660.846	637.103			622.42	630.606		664.427		637.467	752.597	665.394	639.588	642.099		633.014	631.142
1219	626.54				740.3			623.459		624.05	621.646				632.802	746.184	660.846	637.098			622.417	630.604		664.426		637.464	752.596	665.389	639.588	642.095		633.01	631.137
1220	626.537				740.299			623.459		624.05	621.644				632.802	746.184	660.846	637.093			622.415	630.602		664.425		637.462	752.595	665.384	639.588	642.09		633.006	631.13
1221	626.534				740.299			623.459		624.05	621.643				632.801	746.183	660.846	637.087			622.413	630.6		664.424		637.46	752.593	665.379	639.587	642.087		633.001	631.125
1222	626.531				740.299			623.458		624.049	621.641				632.8	746.183	660.846	637.082			622.411	630.597		664.423		637.457	752.592	665.374	639.587	642.083		632.997	631.119
1223	626.528				740.299			623.458		624.049	621.64				632.8	746.183	660.846	637.077			622.409	630.595		664.423		637.455	752.59	665.369	639.587	642.078		632.994	631.114
1224	626.525				740.299			623.458		624.049	621.638				632.799	746.182	660.846	637.071			622.406	630.592		664.422		637.453	752.589	665.365	639.586	642.074		632.99	631.109
1225	626.522				740.299			623.458		624.049	621.637				632.799	746.182	660.846	637.066			622.404	630.589		664.421		637.45	752.588	665.36	639.586	642.07		632.987	631.104
1226	626.519				740.299			623.458		624.048	621.636				632.798	746.182	660.846	637.06			622.401	630.587		664.42		637.448	752.586	665.354	639.586	642.066		632.984	631.1
1227	626.517				740.299			623.457		624.048	621.635				632.797	746.181	660.846	637.056			622.399	630.584		664.419		637.446	752.585	665.349	639.585	642.062		632.981	631.095
1228	626.514				740.299			623.457		624.048	621.633				632.797	746.181	660.845	637.051			622.396	630.581		664.419		637.444	752.584	665.344	639.585	642.057		632.977	631.09
1229	626.511				740.299			623.457		624.048	621.632				632.796	746.181	660.845	637.046			622.394	630.578		664.418		637.442	752.582	665.34	639.585	642.053		632.975	631.086
1230	626.508				740.298			623.457		624.048	621.631				632.796	746.181	660.845	637.041			622.391	630.576		664.417		637.44	752.581	665.335	639.584	642.048		632.971	631.081
1231	626.506				740.298			623.456		624.047	621.63				632.795	746.18	660.845	637.036			622.389	630.573		664.416		637.437	752.579	665.33	639.584	642.044		632.968	631.076
1232	626.503				740.298			623.456		624.047	621.629				632.795	746.18	660.845	637.031			622.387	630.57		664.416		637.435	752.578	665.325	639.584	642.04		632.965	631.071
1233	626.5				740.298			623.456		624.047	621.628				632.794	746.179	660.845	637.028			622.384	630.568		664.415		637.433	752.576	665.32	639.583	642.035		632.962	631.067
1234	626.498				740.298			623.456		624.047	621.626				632.794	746.179	660.845	637.023			622.382	630.565		664.414		637.43	752.575	665.315	639.583	642.03		632.958	631.061
1235	626.495				740.298			623.455		624.047	621.625				632.793	746.179	660.845	637.019			622.38	630.563		664.413		637.428	752.573	665.311	639.583	642.026		632.955	631.056
1236	626.493				740.298			623.455		624.046	621.624				632.792	746.178	660.845	637.015			622.378	630.56		664.412		637.426	752.572	665.306	639.582	642.021		632.952	631.051
1237	626.491				740.298			623.455		624.046	621.623				632.791	746.178	660.845	637.011			622.375	630.558		664.411		637.423	752.57	665.299	639.582	642.015		632.949	631.047
1238	626.488				740.298			623.455		624.046	621.622				632.791	746.177	660.845	637.008			622.374	630.556		664.411		637.42	752.569	665.294	639.582	642.011		632.947	631.041
1239	626.486				740.298			623.454		624.046	621.621				632.79	746.177	660.845	637.004			622.372	630.554		664.41		637.418	752.567	665.289	639.581	642.006		632.943	631.036
1240	626.483				740.298			623.454		624.045	621.62				632.789	746.176	660.845	637.001			622.37	630.551		664.409		637.416	752.565	665.283	639.581	642.001		632.941	631.032
1241	626.481				740.298			623.454		624.045	621.619				632.789	746.176	660.845	636.998			622.368	630.55		664.409		637.413	752.564	665.278	639.581	641.996		632.938	631.027
1242	626.479				740.298			623.454		624.045	621.617				632.788	746.175	660.845	636.995			622.366	630.547		664.408		637.41	752.563	665.271	639.581	641.991		632.935	631.022
1243	626.476				740.297			623.453		624.045	621.616				632.788	746.174		636.992			622.364	630.545		664.407		637.407	752.561	665.265	639.58	641.986		632.933	631.018
1244	626.474				740.297			623.453		624.044	621.615				632.787	746.174		636.988			622.362	630.543		664.407		637.405	752.56	665.259	639.58	641.981		632.93	631.014
1245	626.471				740.297			623.453		624.044	621.614				632.786	746.173		636.985			622.36	630.541		664.407		637.402	752.558	665.253	639.58	641.976		632.927	631.01
1246	626.469				740.297			623.453		624.044	621.612				632.786	746.173		636.982			622.358	630.539		664.406		637.399	752.557	665.247	639.58	641.971		632.924	631.005
1247	626.467				740.297			623.453		624.044	621.611				632.785	746.172		636.979			622.356	630.537		664.406		637.397	752.556	665.24	639.579	641.967		632.921	631.001
1248	626.465				740.297			623.453		624.044	621.61				632.785	746.171		636.976			622.354	630.535		664.405		637.394	752.555	665.232	639.579	641.962		632.919	630.997
1249	626.462				740.297			623.453		624.043	621.608				632.784	746.17		636.973			622.353	630.533		664.405		637.392	752.553	665.227	639.579	641.956		632.916	630.993
1250	626.46				740.297			623.452		624.043	621.607				632.784	746.17		636.97			622.351	630.531		664.404		637.39	752.552	665.22	639.579	641.951		632.913	630.989
1251	626.458				740.297			623.452		624.043	621.606				632.783	746.169		636.967			622.349	630.529		664.404		637.388	752.551	665.214	639.578	641.948		632.91	630.985
1252	626.456				740.297			623.452		624.043	621.605				632.783	746.168		636.964			622.347	630.527		664.403		637.386	752.549	665.208	639.578	641.943		632.907	630.98
1253	626.454				740.297			623.452		624.042	621.604				632.782	746.167		636.96			622.345	630.526		664.403		637.384	752.548	665.201	639.578	641.937		632.904	630.976
1254	626.452				740.297			623.452		624.042	621.602				632.781	746.166		636.957			622.343	630.524		664.402		637.382	752.547	665.194	639.578	641.933		632.901	630.971
1255	626.45				740.297			623.452		624.042	621.601				632.781	746.165		636.954			622.341	630.522		664.402		637.38	752.546	665.189	639.578	641.929		632.898	630.967
1256	626.448				740.297			623.452		624.042	621.6				632.78	746.164		636.951			622.339	630.52		664.401		637.378	752.545	665.183	639.578	641.924		632.895	630.963
1257	626.446				740.296			623.452		624.042	621.599				632.78	746.163		636.947			622.337	630.519		664.401		637.376	752.544	665.177	639.577	641.919		632.892	630.958
1258	626.444				740.296			623.452		624.042	621.598				632.779	746.163		636.944			622.335	630.517		664.4		637.374	752.543	665.171	639.577	641.915		632.889	630.954
1259	626.442				740.296			623.451		624.041	621.597				632.778	746.162		636.941			622.333	630.515		664.4		637.373	752.541	665.164	639.577	641.91		632.886	630.948
1260	626.44				740.296			623.451		624.041	621.596				632.778	746.161		636.937			622.332	630.514		664.399		637.371	752.54	665.159	639.577	641.906		632.883	630.945
1261	626.439				740.296			623.451		624.041	621.596				632.777	746.16		636.934			622.33	630.512		664.399		637.369	752.539	665.154	639.576	641.901		632.88	630.94
1262	626.437				740.296			623.451		624.041	621.595				632.776	746.159		636.931			622.328	630.51		664.398		637.368	752.538	665.148	639.576	641.897		632.877	630.936
1263	626.435				740.296			623.451		624.041	621.594				632.776	746.158		636.927			622.326	630.508		664.398		637.366	752.537	665.143	639.576	641.893		632.874	630.931
1264	626.433				740.296			623.451		624.041	621.593				632.775	746.158		636.924			622.324	630.506		664.397		637.364	752.536	665.137	639.576	641.888		632.871	630.927
1265	626.432				740.296			623.451		624.04	621.592				632.775	746.157		636.921			622.322	630.505		664.397		637.363	752.534	665.133	639.576	641.884		632.868	630.922
1266	626.43				740.296			623.451		624.04	621.592				632.774	746.156		636.917			622.32	630.503		664.396		637.361	752.534	665.128	639.576	641.879		632.865	630.918
1267	626.428				740.296			623.451		624.04	621.591				632.773	746.155		636.914			622.319	630.501		664.396		637.359	752.532	665.123	639.575	641.875		632.862	630.913
1268	626.426				740.296			623.451		624.04	621.59				632.773	746.154		636.91			622.317	630.5		664.395		637.358	752.531	665.118	639.575	641.871		632.859	630.909
1269	626.425				740.295			623.451		624.04	621.589				632.772	746.153		636.906			622.315	630.498		664.395		637.356	752.53	665.113	639.575	641.866		632.856	630.904
1270	626.423				740.295			623.45		624.04	621.589				632.771	746.153		636.902			622.313	630.496		664.394		637.354	752.529	665.109	639.575	641.861		632.853	630.9
1271	626.421				740.295			623.45		624.039	621.588				632.77	746.152		636.898			622.312	630.495		664.394		637.353	752.529	665.105	639.575	641.857		632.85	630.896
1272	626.42				740.295			623.45		624.039	621.587				632.77	746.151		636.895			622.31	630.493		664.393		637.35	752.528	665.1	639.575	641.853		632.847	630.892
1273	626.418				740.295			623.45		624.039	621.587				632.769	746.15		636.891			622.308	630.491		664.393		637.348	752.527	665.096	639.574	641.848		632.844	630.887
1274	626.417				740.295			623.45		624.039	621.586				632.768	746.149		636.886			622.306	630.49		664.393		637.346	752.526	665.093	639.574	641.843		632.841	630.883
1275	626.415				740.295			623.45		624.039	621.585				632.767	746.149		636.882			622.304	630.488		664.392		637.344	752.525	665.089	639.574	641.839		632.838	630.88
1276	626.413				740.295			623.45		624.038	621.584				632.766	746.148		636.877			622.303	630.486		664.392		637.342	752.524	665.085	639.574	641.835		632.835	630.876
1277	626.412				740.295			623.45		624.038	621.584				632.765	746.147		636.871			622.301	630.484		664.391		637.34	752.523	665.082	639.574	641.83		632.832	630.872
1278	626.41				740.295			623.45		624.038	621.583				632.764	746.146		636.867			622.299	630.483		664.391		637.338	752.523	665.079	639.574	641.826		632.829	630.869
1279	626.409				740.295			623.45		624.038	621.582				632.763	746.146		636.863			622.297	630.481		664.39		637.336	752.522	665.075	639.574	641.822		632.826	630.865
1280	626.407				740.295			623.45		624.038	621.581				632.762	746.145		636.857			622.296	630.479		664.39		637.334	752.521	665.072	639.573	641.817		632.823	630.862
1281	626.406				740.295			623.45		624.038	621.581				632.762	746.144		636.852			622.294	630.477		664.389		637.331	752.521	665.069	639.573	641.813		632.82	630.859
1282	626.405				740.295			623.45		624.037	621.58				632.761	746.144		636.847			622.292	630.476		664.389		637.33	752.52	665.066	639.573	641.809		632.817	630.856
1283	626.403				740.295			623.45		624.037	621.579				632.76	746.143		636.842			622.291	630.474		664.388		637.327	752.519	665.063	639.573	641.805		632.814	630.852
1284	626.402				740.295			623.45		624.037	621.579				632.758	746.142		636.836			622.289	630.472		664.388		637.325	752.519	665.06	639.573	641.801		632.81	630.849
1285	626.4				740.295			623.45		624.037	621.578				632.757	746.142		636.831			622.287	630.47		664.388		637.322	752.518	665.057	639.573	641.797		632.808	630.846
1286	626.399				740.295			623.45		624.037	621.577				632.756	746.141		636.825			622.286	630.468		664.387		637.32	752.517	665.054	639.573	641.793		632.805	630.842
1287	626.397				740.295			623.449		624.037	621.577				632.755	746.14		636.82			622.284	630.466		664.387		637.318	752.517	665.051	639.573	641.789		632.801	630.839
1288	626.396				740.295			623.449		624.036	621.576				632.754	746.14		636.815			622.282	630.465		664.386		637.315	752.516	665.049	639.573	641.785		632.799	630.835
1289	626.394				740.295			623.449		624.036	621.575				632.753	746.139		636.809			622.28	630.463		664.386		637.313	752.516	665.046	639.572	641.781		632.796	630.831
1290	626.392				740.294			623.449		624.036	621.575				632.752	746.139		636.804			622.278	630.461		664.385		637.311	752.515	665.043	639.572	641.778		632.793	630.827
1291	626.391				740.294			623.449		624.036	621.574				632.75	746.138		636.799			622.276	630.46		664.385		637.309	752.514	665.04	639.572	641.774		632.79	630.822
1292	626.389				740.294			623.449		624.036	621.573				632.749	746.137		636.793			622.274	630.458		664.384		637.307	752.514	665.038	639.572	641.77		632.787	630.819
1293	626.388				740.294			623.449		624.036	621.573				632.748	746.137		636.788			622.273	630.456		664.384		637.305	752.513	665.035	639.572	641.767		632.784	630.815
1294	626.386				740.294			623.449		624.036	621.572				632.747	746.136		636.783			622.271	630.454		664.383		637.303	752.512	665.032	639.572	641.764		632.781	630.811
1295	626.384				740.294			623.449		624.036	621.572				632.746	746.136		636.779			622.269	630.453		664.383		637.301	752.512	665.03	639.572	641.761		632.778	630.806
1296	626.382				740.294			623.449		624.035	621.571				632.745	746.135		636.773			622.267	630.451		664.382		637.299	752.511	665.027	639.572	641.758		632.776	630.803
1297	626.38				740.294			623.449		624.035	621.571				632.744	746.135		636.767			622.265	630.45		664.382		637.297	752.511	665.024	639.572	641.755		632.772	630.799
1298	626.378				740.294			623.449		624.035	621.57				632.743	746.134		636.764			622.264	630.448		664.381		637.295	752.51	665.022	639.571	641.752		632.769	630.795
1299	626.377				740.294			623.449		624.035	621.569				632.742	746.133		636.758			622.262	630.447		664.381		637.294	752.509	665.02	639.571	641.749		632.766	630.791
1300	626.375				740.294			623.449		624.035	621.569				632.74	746.133		636.753			622.26	630.446		664.38		637.292	752.509	665.017	639.571	641.746		632.763	630.788
1301	626.373				740.294			623.449		624.035	621.568				632.739	746.132		636.749			622.259	630.444		664.38		637.291	752.508	665.015	639.571	641.744		632.759	630.784
1302	626.37				740.294			623.449		624.034	621.568				632.738	746.132		636.744			622.257	630.443		664.379		637.289	752.507	665.013	639.571	641.741		632.755	630.781
1303	626.369				740.294			623.449		624.034	621.567				632.737	746.131		636.739			622.255	630.441		664.379		637.287	752.507	665.011	639.571	641.738		632.752	630.778
1304	626.367				740.294			623.449		624.034	621.566				632.735	746.131		636.735			622.254	630.44		664.378		637.286	752.506	665.009	639.571	641.735		632.748	630.774
1305	626.365				740.294			623.449		624.034	621.566				632.734	746.13		636.73			622.252	630.439		664.378		637.284	752.505	665.006	639.571	641.733		632.744	630.771
1306	626.362				740.294			623.449		624.034	621.565				632.733	746.13		636.726			622.251	630.438		664.377		637.283	752.505	665.005	639.571	641.73		632.74	630.768
1307	626.36				740.294			623.449		624.034	621.565				632.731	746.129		636.721			622.249	630.436		664.377		637.281	752.504	665.003	639.571	641.727		632.736	630.765
1308	626.358				740.294			623.449		624.034	621.564				632.729	746.129		636.717			622.248	630.435		664.377		637.28	752.503	665.001	639.57	641.724		632.732	630.762
1309	626.356				740.294			623.449		624.033	621.563				632.728	746.128		636.713			622.247	630.434		664.376		637.278	752.502	664.999	639.57	641.721		632.728	630.759
1310	626.354									624.033	621.562				632.726	746.128		636.709			622.245	630.432		664.376		637.277	752.502	664.996	639.57	641.718		632.724	630.757
1311	626.352									624.033	621.562				632.725	746.128		636.705			622.244	630.431		664.375		637.275	752.501	664.994	639.57	641.715		632.72	630.754
1312	626.35									624.033	621.562				632.724	746.127		636.7			622.242	630.43		664.375		637.274	752.5	664.992	639.57	641.712		632.716	630.751
1313	626.348									624.033	621.561				632.722	746.127		636.696			622.241	630.429		664.374		637.273	752.5	664.99	639.57	641.709		632.712	630.748
1314	626.345									624.032	621.56				632.72	746.126		636.693			622.24	630.427		664.374		637.271	752.499	664.988	639.57	641.706		632.708	630.746
1315	626.343									624.032	621.56				632.719	746.126		636.689			622.239	630.426		664.373		637.27	752.498	664.986	639.57	641.702		632.705	630.743
1316	626.341									624.032	621.559				632.717	746.125		636.685			622.237	630.424		664.373		637.269	752.497	664.984	639.57	641.699		632.701	630.74
1317	626.338									624.032	621.559				632.716	746.125		636.682			622.236	630.423		664.372		637.267	752.497	664.983	639.57	641.696		632.697	630.738
1318	626.336									624.032	621.558				632.714	746.125		636.678			622.234	630.422		664.372		637.266	752.496	664.98	639.57	641.693		632.693	630.735
1319	626.334									624.032	621.558				632.713	746.124		636.674			622.231	630.42		664.371		637.265	752.495	664.978	639.569	641.689		632.689	630.733
1320	626.331									624.031	621.557				632.711	746.124		636.671			622.23	630.419		664.371		637.264	752.495	664.976	639.569	641.686		632.685	630.73
1321	626.329									624.031	621.557				632.709	746.123		636.667			622.228	630.417		664.37		637.263	752.494	664.974	639.569	641.683		632.681	630.728
1322	626.326									624.031	621.557				632.708	746.123		636.664			622.226	630.416		664.37		637.261	752.493	664.972	639.569	641.68		632.678	630.726
1323	626.324									624.031	621.556				632.706	746.123		636.66			622.224	630.414		664.369		637.26	752.493	664.97	639.569	641.677		632.674	630.723
1324	626.322									624.031	621.556				632.704	746.122		636.657			622.223	630.413		664.369		637.259	752.492	664.968	639.569	641.673		632.671	630.721
1325	626.319									624.03	621.555				632.702	746.122		636.654			622.221	630.411		664.369		637.258	752.492	664.966	639.569	641.67		632.667	630.718
1326	626.317									624.03	621.555				632.701	746.122		636.649			622.219	630.41		664.368		637.257	752.491	664.963	639.569	641.667		632.664	630.716
1327	626.314									624.03	621.555				632.699	746.121		636.646			622.218	630.408		664.368		637.256	752.491	664.961	639.569	641.663		632.661	630.713
1328	626.312									624.03	621.554				632.698	746.121		636.642			622.216	630.407		664.367		637.255	752.49	664.959	639.569	641.66		632.658	630.711
1329	626.31									624.029	621.554				632.696	746.12		636.639			622.214	630.405		664.367		637.253	752.49	664.957	639.569	641.657		632.654	630.708
1330	626.307									624.029	621.554				632.694	746.12		636.636			622.213	630.404		664.367		637.252	752.489	664.955	639.569	641.654		632.652	630.705
1331	626.305									624.029	621.554				632.693	746.12		636.632			622.212	630.402		664.366		637.251	752.489	664.952	639.569	641.651		632.648	630.702
1332	626.303									624.029	621.553				632.692	746.119		636.628			622.21	630.401		664.366		637.25	752.488	664.95	639.568	641.648		632.645	630.699
1333	626.301									624.029	621.553				632.69	746.119		636.624			622.209	630.4		664.366		637.248	752.488	664.948	639.568	641.644		632.642	630.696
1334	626.299									624.028	621.553				632.688	746.119		636.621			622.207	630.399		664.366		637.247	752.487	664.946	639.568	641.641		632.639	630.694
1335	626.297									624.028	621.552				632.687	746.118		636.618			622.206	630.397		664.365		637.246	752.486	664.944	639.568	641.638		632.635	630.691
1336	626.295									624.028	621.552				632.685	746.118		636.614			622.204	630.396		664.365		637.245	752.486	664.942	639.568	641.635		632.632	630.688
1337	626.293									624.027	621.552				632.683	746.118		636.611			622.203	630.395		664.365		637.244	752.485	664.94	639.568	641.632		632.629	630.685
1338	626.291									624.027	621.551				632.682	746.117		636.607			622.202	630.394		664.364		637.243	752.485	664.938	639.568	641.629		632.626	630.682
1339	626.289									624.027	621.551				632.68	746.117		636.603			622.2	630.392		664.364		637.242	752.484	664.935	639.568	641.627		632.623	630.679
1340	626.287									624.027	621.551				632.678	746.117		636.6			622.199	630.391		664.364		637.241	752.484	664.933	639.568	641.624		632.62	630.676
1341	626.286									624.026	621.551				632.677	746.116		636.596			622.197	630.389		664.364		637.239	752.483	664.931	639.568	641.621		632.617	630.673
1342	626.284									624.026	621.55				632.675	746.116		636.592			622.196	630.388		664.363		637.239	752.483	664.929	639.568	641.618		632.613	630.671
1343	626.282									624.026	621.55				632.673	746.115		636.589			622.194	630.386		664.363		637.238	752.482	664.927	639.568	641.616		632.61	630.668
1344	626.281									624.026	621.55				632.672	746.115		636.585			622.193	630.385		664.363		637.237	752.482	664.924	639.568	641.614		632.607	630.665
1345	626.279									624.025	621.55				632.671	746.115		636.581			622.192	630.383		664.362		637.236	752.481	664.922	639.568	641.611		632.605	630.663
1346	626.277									624.025	621.549				632.669	746.114		636.578			622.19	630.382		664.362		637.235	752.48	664.92	639.568	641.609		632.601	630.66
1347	626.276									624.025	621.549				632.667	746.114		636.574			622.189	630.38		664.362		637.234	752.48	664.917	639.568	641.607		632.598	630.657
1348	626.274									624.024	621.549				632.666	746.113		636.571			622.188	630.378		664.362		637.233	752.479	664.915	639.568	641.604		632.595	630.655
1349	626.273									624.024	621.549				632.665	746.113		636.568			622.187	630.377		664.361		637.232	752.479	664.912	639.568	641.602		632.591	630.653
1350	626.271									624.024	621.548				632.664	746.113		636.564			622.186	630.375		664.361		637.231	752.479	664.91	639.567	641.6		632.587	630.65
1351	626.27									624.024	621.548				632.662	746.112		636.561			622.184	630.373		664.361		637.23	752.478	664.908	639.567	641.598		632.584	630.647
1352	626.268									624.023	621.548				632.66	746.112		636.557			622.183	630.372		664.36		637.229	752.477	664.905	639.567	641.595		632.58	630.645
1353	626.267									624.023	621.548				632.659	746.112		636.554			622.182	630.371		664.36		637.229	752.477	664.902	639.567	641.593		632.577	630.642
1354	626.265									624.023	621.547				632.657	746.112		636.551			622.181	630.369		664.359		637.228	752.477	664.9	639.567	641.591		632.573	630.64
1355	626.264									624.023	621.547				632.656	746.111		636.547			622.18	630.368		664.359		637.227	752.476	664.897	639.567	641.588		632.57	630.637
1356	626.263									624.022	621.547				632.654	746.111		636.544			622.178	630.367		664.359		637.227	752.476	664.895	639.567	641.586		632.565	630.635
1357	626.261									624.022	621.547				632.653	746.11		636.541			622.177	630.365		664.359		637.226	752.475	664.892	639.567	641.583		632.561	630.632
1358	626.26									624.022	621.547				632.651	746.11		636.537			622.176	630.364		664.358		637.225	752.475	664.889	639.567	641.581		632.558	630.63
1359	626.259									624.022	621.546				632.649	746.109		636.533			622.174	630.363		664.358		637.225	752.474	664.887	639.567	641.578		632.554	630.628
1360	626.258									624.022	621.546				632.647	746.108		636.53			622.173	630.362		664.358		637.224	752.474	664.884	639.567	641.576		632.549	630.625
1361	626.256									624.021	621.546				632.645	746.107		636.527			622.172	630.36		664.357		637.223	752.473	664.882	639.567	641.573		632.546	630.623
1362	626.255									624.021	621.545				632.643	746.106		636.523			622.17	630.359		664.357		637.223	752.473	664.879	639.567	641.57		632.542	630.621
1363	626.254									624.021	621.545				632.642	746.105		636.52			622.169	630.358		664.357		637.222	752.472	664.877	639.567	641.568		632.538	630.618
1364	626.253									624.021	621.545				632.64	746.104		636.517			622.167	630.357		664.356		637.221	752.472	664.874	639.567	641.565		632.534	630.616
1365	626.252									624.021	621.545				632.638	746.104		636.513			622.166	630.356		664.356		637.221	752.471	664.872	639.567	641.562		632.53	630.614
1366	626.251									624.021	621.545				632.636	746.103		636.509			622.164	630.354		664.355		637.22	752.471	664.869	639.566	641.56		632.526	630.612
1367	626.25									624.02	621.544				632.634	746.102		636.506			622.163	630.354		664.355		637.219	752.47	664.867	639.566	641.558		632.522	630.61
1368	626.248									624.02	621.544				632.632	746.101		636.503			622.161	630.352		664.355		637.219	752.47	664.864	639.566	641.555		632.518	630.608
1369	626.247									624.02	621.544				632.63	746.1		636.499			622.16	630.351		664.355		637.218	752.469	664.862	639.566	641.552		632.514	630.607
1370	626.246									624.02	621.544				632.628	746.099		636.496			622.158	630.349		664.354		637.217	752.469	664.859	639.566	641.55		632.51	630.605
1371	626.245									624.02	621.543				632.626	746.099		636.493			622.157	630.347		664.354		637.217	752.469	664.857	639.566	641.547		632.506	630.603
1372	626.244									624.02	621.543				632.625	746.098		636.489			622.155	630.346		664.353		637.216	752.468	664.854	639.566	641.545		632.502	630.602
1373	626.243									624.02	621.543				632.623	746.098		636.486			622.154	630.345		664.353		637.215	752.468	664.852	639.566	641.542		632.499	630.6
1374	626.242									624.02	621.543				632.621	746.097		636.483			622.153	630.343		664.353		637.215	752.467	664.849	639.566	641.539		632.495	630.598
1375	626.241									624.019	621.542				632.619	746.097		636.479			622.152	630.342		664.353		637.214	752.467	664.847	639.566	641.536		632.49	630.596
1376	626.24									624.019	621.542				632.617	746.096		636.475			622.151	630.34		664.352		637.214	752.466	664.844	639.566	641.533		632.487	630.595
1377	626.239									624.019	621.542				632.615	746.096		636.472			622.149	630.339		664.352		637.213	752.466	664.842	639.566	641.53		632.484	630.593
1378	626.238									624.019	621.542				632.614	746.095		636.469			622.148	630.338		664.352		637.212	752.466	664.839	639.566	641.527		632.48	630.591
1379	626.237									624.019	621.542				632.612	746.095		636.464			622.147	630.336		664.352		637.212	752.465	664.837	639.566	641.524		632.476	630.589
1380	626.236									624.019	621.541				632.611	746.094		636.461			622.146	630.335		664.351		637.211	752.465	664.835	639.566	641.521		632.472	630.587
1381	626.235									624.019	621.541				632.609	746.093		636.458			622.145	630.334		664.351		637.211	752.464	664.832	639.566	641.519		632.469	630.586
1382	626.234									624.018	621.541				632.608	746.092		636.454			622.144	630.333		664.351		637.21	752.464	664.83	639.566	641.516		632.465	630.584
1383	626.233									624.018	621.541				632.606	746.091		636.45			622.143	630.331		664.351		637.209	752.463	664.827	639.566	641.513		632.461	630.582
1384	626.232									624.018	621.54				632.605	746.09		636.446			622.142	630.33		664.35		637.209	752.463	664.824	639.566	641.511		632.457	630.58
1385	626.232									624.018	621.54				632.603	746.09		636.442			622.141	630.329		664.35		637.208	752.462	664.822	639.566	641.509		632.453	630.578
1386	626.23									624.018	621.54				632.601	746.089		636.439			622.141	630.328		664.35		637.208	752.462	664.819	639.566	641.506		632.45	630.576
1387	626.228									624.018	621.54				632.6	746.088		636.434			622.14	630.327		664.349		637.207	752.462	664.816	639.566	641.504		632.446	630.575
1388	626.227									624.018	621.539				632.598	746.088		636.431			622.139	630.326		664.349		637.207	752.461	664.814	639.565	641.502		632.442	630.573
1389	626.225									624.018	621.539				632.597	746.087		636.427			622.138	630.325		664.349		637.206	752.461	664.811	639.565	641.5		632.438	630.572
1390	626.224									624.017	621.539				632.595	746.086		636.422			622.137	630.324		664.349		637.206	752.46	664.808	639.565	641.497		632.434	630.57
1391	626.223									624.017	621.539				632.594	746.086		636.418			622.136	630.323		664.349		637.205	752.46	664.805	639.565	641.495		632.431	630.568
1392	626.222									624.017	621.538				632.592	746.085		636.414			622.136	630.322		664.348		637.205	752.46	664.802	639.565	641.493		632.427	630.567
1393	626.22									624.017	621.538				632.591	746.085		636.409			622.135	630.321		664.348		637.204	752.459	664.799	639.565	641.49		632.424	630.565
1394	626.219									624.017	621.538				632.589	746.084		636.406			622.134	630.32		664.348		637.203	752.459	664.796	639.565	641.488		632.421	630.564
1395	626.218									624.017	621.538				632.588	746.084		636.401			622.133	630.319		664.348		637.203	752.458	664.793	639.565	641.485		632.418	630.562
1396	626.216									624.017	621.538				632.587	746.083		636.396			622.133	630.318		664.347		637.202	752.458	664.79	639.565	641.483		632.415	630.561
1397	626.215									624.017	621.537				632.585	746.083		636.392			622.132	630.317		664.347		637.202	752.458	664.787	639.565	641.48		632.412	630.56
1398	626.214									624.017	621.537				632.583	746.082		636.388			622.132	630.315		664.347		637.202	752.457	664.784	639.565	641.477		632.409	630.558
1399	626.212									624.016	621.537				632.582	746.082		636.384			622.131	630.314		664.347		637.201	752.457	664.78	639.565	641.474		632.406	630.557
1400	626.211									624.016	621.537				632.581	746.081		636.38			622.13	630.313		664.346		637.201	752.457	664.777	639.565	641.472		632.403	630.556
1401	626.21									624.016	621.536				632.579	746.081		636.376			622.129	630.312		664.346		637.2	752.456	664.774	639.565	641.469		632.401	630.555
1402	626.208									624.016	621.536				632.578	746.08		636.372			622.129	630.311		664.346		637.2	752.456	664.77	639.565	641.466		632.397	630.554
1403	626.207									624.016	621.536				632.576	746.08		636.367			622.128	630.309		664.346		637.2	752.456	664.767	639.565	641.463		632.395	630.553
1404	626.205									624.016	621.536				632.574	746.079		636.363			622.128	630.307		664.346		637.199	752.455	664.764	639.565	641.46		632.391	630.552
1405	626.204									624.016	621.536				632.572	746.079		636.359			622.127	630.306		664.345		637.199	752.455	664.761	639.565	641.457		632.388	630.551
1406	626.203									624.016	621.536				632.57	746.078		636.355			622.126	630.304		664.345		637.199	752.455	664.758	639.565	641.455		632.385	630.55
1407	626.201									624.016	621.535				632.569	746.078		636.351			622.126	630.303		664.345		637.198	752.454	664.754		641.451		632.381	630.549
1408	626.2									624.016	621.535				632.566	746.078		636.347			622.125	630.301		664.345		637.198	752.454	664.751		641.448		632.378	630.548
1409	626.199									624.016	621.535				632.564	746.077		636.344			622.125	630.299		664.345		637.198	752.453	664.748		641.446		632.375	630.547
1410	626.197									624.016	621.535				632.562	746.077		636.34			622.124	630.298		664.344		637.197	752.453	664.744		641.443		632.371	630.546
1411	626.196									624.015	621.535				632.56	746.076		636.336			622.123	630.296		664.344		637.197	752.453	664.74		641.439		632.368	630.545
1412	626.195									624.015	621.534				632.558	746.076		636.332			622.123	630.294		664.344		637.197	752.452	664.737		641.436		632.365	630.544
1413	626.193									624.015	621.534				632.556	746.075		636.329			622.122	630.292		664.344		637.196	752.452	664.733		641.433		632.361	630.542
1414	626.192									624.015	621.534				632.554	746.075		636.326			622.122	630.291		664.344		637.196	752.451	664.73		641.43		632.357	630.542
1415	626.191									624.015	621.534				632.552	746.074		636.322			622.121	630.289		664.343		637.195	752.451	664.726		641.427		632.354	630.54
1416	626.189									624.015	621.534				632.55	746.074		636.319			622.12	630.288		664.343		637.195	752.45	664.722		641.424		632.35	630.539
1417	626.188									624.015	621.534				632.548	746.073		636.315			622.12	630.285		664.343		637.195	752.45	664.718		641.42		632.346	630.539
1418	626.187									624.015	621.533				632.546	746.073		636.312			622.119	630.284		664.343		637.194	752.45	664.714		641.417		632.343	630.538
1419	626.185									624.015	621.533				632.543	746.072		636.309			622.118	630.282		664.343		637.194	752.449	664.71		641.414		632.339	630.537
1420	626.184									624.015	621.533				632.541	746.072		636.306			622.118	630.28		664.343		637.194	752.449	664.707		641.411		632.335	630.536
1421	626.183									624.015	621.533				632.539	746.071		636.303			622.117	630.278		664.342		637.193	752.448	664.703		641.408		632.332	630.535
1422	626.182									624.015	621.533				632.537	746.07		636.3			622.116	630.276		664.342		637.193	752.448	664.699		641.405		632.328	630.534
1423	626.181									624.015	621.533				632.535	746.07		636.297			622.116	630.274		664.342		637.192	752.447	664.695		641.401		632.324	630.533
1424	626.179									624.015	621.532				632.533	746.069		636.293			622.115	630.273		664.342		637.192	752.447	664.692		641.399		632.321	630.532
1425	626.178									624.015	621.532				632.531	746.069		636.29			622.115	630.271		664.342		637.191	752.447	664.689		641.396		632.318	630.531
1426	626.177									624.015	621.532				632.529	746.068		636.287			622.114	630.269		664.342		637.191	752.446	664.686		641.392		632.315	630.531
1427	626.175									624.014	621.532				632.527	746.068		636.284			622.113	630.267		664.341		637.19	752.446	664.683		641.389		632.312	630.53
1428	626.174									624.014	621.532				632.525	746.068		636.281			622.113	630.265		664.341		637.19	752.445	664.679		641.386		632.309	630.529
1429	626.173									624.014	621.532				632.523	746.067		636.278			622.112	630.264		664.341		637.19	752.445	664.676		641.383		632.306	630.528
1430	626.171									624.014	621.531				632.52	746.067		636.274			622.112	630.262		664.341		637.189	752.445	664.673		641.38		632.303	630.527
1431	626.17									624.014	621.531				632.517	746.066		636.271			622.111	630.26		664.341		637.189	752.444	664.67		641.377		632.301	630.526
1432	626.169									624.014	621.531				632.515	746.066		636.269			622.111	630.258		664.341		637.188	752.444	664.667		641.374		632.298	630.525
1433	626.168									624.014	621.531				632.513	746.065		636.265			622.11	630.257		664.341		637.188	752.444	664.664		641.372		632.295	630.524
1434	626.167									624.014	621.531				632.51	746.065		636.261			622.11	630.255		664.34		637.187	752.444	664.66		641.369		632.293	630.523
1435	626.165									624.014	621.531				632.507	746.065		636.257			622.109	630.254		664.34		637.187	752.443	664.658		641.366		632.29	630.523
1436	626.164									624.014	621.53				632.505	746.064		636.255			622.109	630.252		664.34		637.187	752.443	664.655		641.364		632.287	630.522
1437	626.163									624.014	621.53				632.502	746.064		636.252			622.108	630.251		664.34		637.186	752.443	664.652		641.361		632.284	630.521
1438	626.162									624.014	621.53				632.5	746.064		636.248			622.107	630.249		664.34		637.186	752.442	664.649		641.359		632.281	630.52
1439	626.161									624.014	621.53				632.497	746.064		636.245			622.107	630.248		664.34		637.185	752.442	664.646		641.356		632.278	630.519
1440	626.16									624.013	621.53				632.495	746.063		636.241			622.106	630.246		664.34		637.185	752.442	664.644		641.354		632.275	630.517
1441	626.159									624.013	621.53				632.492	746.063		636.237			622.106	630.244		664.34		637.185	752.442	664.642		641.351		632.273	630.516
1442	626.158									624.013	621.53				632.49	746.063		636.234			622.105	630.243		664.34		637.184	752.441	664.639		641.349		632.27	630.515
1443	626.157									624.013	621.529				632.488	746.062		636.231			622.105	630.241		664.34		637.184	752.441	664.637		641.347		632.267	630.514
1444	626.156									624.013	621.529				632.485	746.062		636.227			622.104	630.239		664.339		637.183	752.441	664.635		641.345		632.265	630.513
1445	626.155									624.013	621.529				632.483	746.062		636.223			622.104	630.238		664.339		637.183	752.441	664.632		641.342		632.262	630.512
1446	626.155									624.013	621.529				632.481	746.061		636.22			622.103	630.236		664.339		637.182	752.44	664.63		641.34		632.259	630.511
1447	626.154									624.013	621.529				632.479	746.061		636.216			622.103	630.234		664.339		637.182	752.44	664.628		641.338		632.256	630.51
1448	626.153									624.013	621.529				632.476	746.061		636.212			622.102	630.232		664.339		637.182	752.44	664.626		641.335		632.254	630.509
1449	626.152									624.013	621.528				632.474	746.06		636.208			622.102	630.231		664.339		637.182	752.44	664.623		641.333		632.251	630.508
1450	626.151									624.013	621.528				632.471	746.06		636.205			622.101	630.229		664.339		637.181	752.439	664.621		641.33		632.248	630.507
1451	626.15									624.013	621.528				632.469	746.06		636.2			622.1	630.227		664.339		637.181	752.439	664.619		641.329		632.245	630.506
1452	626.15									624.012	621.528				632.467	746.059		636.196			622.1	630.226		664.339		637.181	752.439	664.617		641.326		632.242	630.505
1453	626.149									624.012	621.528				632.464	746.059		636.193			622.099	630.225		664.338		637.18	752.439	664.615		641.324		632.24	630.504
1454	626.148									624.012	621.527				632.462	746.058		636.188			622.099	630.223		664.338		637.18	752.438	664.612		641.322		632.236	630.503
1455	626.147									624.012	621.527				632.459	746.058		636.184			622.098	630.221		664.338		637.179	752.438	664.609		641.32		632.234	630.502
1456	626.146									624.012	621.527				632.457	746.058		636.179			622.098	630.22		664.338		637.179	752.438	664.607		641.318		632.231	630.501
1457	626.146									624.012	621.527				632.455	746.057		636.175			622.097	630.218		664.338		637.179	752.438	664.605		641.315		632.228	630.5
1458	626.145									624.012	621.527				632.452	746.057		636.171			622.097	630.217		664.338		637.178	752.437	664.603		641.313		632.225	630.5
1459	626.144									624.012	621.526				632.45	746.057		636.167			622.096	630.215		664.338		637.178	752.437	664.6		641.311		632.222	630.499
1460	626.143									624.012	621.526				632.448	746.057		636.161			622.096	630.214		664.338		637.177	752.437	664.598		641.309		632.219	630.498
1461	626.143									624.012	621.526				632.446	746.056		636.157			622.095	630.212		664.338		637.177	752.437	664.596		641.308		632.215	630.497
1462	626.142									624.012	621.526				632.444	746.056		636.152			622.095	630.211		664.338		637.177	752.436	664.593		641.306		632.212	630.496
1463	626.141									624.012	621.526				632.442	746.056		636.147			622.094	630.209		664.338		637.176	752.436	664.591		641.304		632.209	630.495
1464	626.141									624.012	621.526				632.44	746.056		636.143			622.094	630.208		664.338		637.176	752.436	664.589		641.302		632.205	630.494
1465	626.14									624.012	621.525				632.438	746.055		636.137			622.093	630.206		664.338		637.176	752.436	664.587		641.3		632.202	630.493
1466	626.139									624.011	621.525				632.437	746.055		636.132			622.093	630.205		664.337		637.175	752.435	664.584		641.299		632.198	630.493
1467	626.138									624.011	621.525				632.435	746.055		636.127			622.092	630.203		664.337		637.175	752.435	664.583		641.297		632.194	630.492
1468	626.138									624.011	621.525				632.433	746.055		636.121			622.092	630.202		664.337		637.175	752.435	664.581		641.295		632.191	630.491
1469	626.137									624.011	621.525				632.432	746.054		636.116			622.091	630.2		664.337		637.174	752.435	664.579		641.294		632.188	630.49
1470	626.136									624.011	621.525				632.431	746.054		636.111			622.091	630.199		664.337		637.174	752.434	664.576		641.292		632.184	630.489
1471	626.135									624.011	621.524				632.429	746.054		636.106			622.09	630.197				637.174	752.434	664.574		641.291		632.181	630.488
1472	626.135									624.011	621.524				632.428	746.054		636.1			622.089	630.196				637.173	752.434	664.572		641.289		632.177	630.488
1473	626.134									624.011	621.524				632.427	746.054		636.094			622.089	630.195				637.173	752.434	664.569		641.287		632.173	630.487
1474	626.133									624.011	621.524				632.426	746.053		636.088			622.089	630.193				637.173	752.434	664.567		641.286		632.171	630.486
1475	626.132									624.011	621.524				632.424	746.053		636.083			622.088	630.192				637.173	752.433	664.565		641.284		632.167	630.485
1476	626.132									624.011	621.524				632.423	746.053		636.077			622.088	630.191				637.172	752.433	664.562		641.282		632.164	630.484
1477	626.131									624.011	621.523				632.422	746.053		636.072			622.087	630.19				637.172	752.433	664.56		641.281		632.161	630.484
1478	626.13									624.011	621.523				632.421	746.052		636.067			622.087	630.189				637.172	752.433	664.558		641.279		632.159	630.483
1479	626.129									624.011	621.523				632.42	746.052		636.06			622.086	630.188				637.172	752.433	664.556		641.277		632.156	630.482
1480	626.128									624.011	621.523				632.418	746.052		636.055			622.086	630.187				637.171	752.433	664.553		641.276		632.153	630.481
1481	626.128									624.011	621.523				632.417	746.052		636.049			622.086	630.186				637.171	752.432	664.551		641.274		632.15	630.481
1482	626.127									624.011	621.523				632.416	746.052		636.045			622.085	630.185				637.171	752.432	664.549		641.272		632.147	630.48
1483	626.126									624.011	621.523				632.415	746.051		636.039			622.085	630.184				637.17	752.432	664.547		641.271		632.145	630.479
1484	626.125									624.01	621.522				632.414	746.051		636.033			622.084	630.183				637.17	752.432	664.545		641.269		632.141	630.479
1485	626.124									624.01	621.522				632.413	746.051		636.027			622.084	630.182				637.17	752.432	664.543		641.267		632.139	630.478
1486	626.123									624.01	621.522				632.412	746.051		636.022			622.083	630.181				637.169	752.432	664.541		641.266		632.136	630.477
1487	626.123									624.01	621.522				632.411	746.05		636.016			622.083	630.18				637.169	752.431	664.539		641.264		632.133	630.476
1488	626.122									624.01	621.522				632.41	746.05		636.01			622.083	630.179				637.169	752.431	664.537		641.262		632.13	630.476
1489	626.121									624.01	621.521				632.409	746.05		636.006			622.082	630.178				637.169	752.431	664.535		641.261		632.127	630.475
1490	626.12									624.01	621.521				632.408	746.05		636			622.082	630.177				637.168	752.431	664.534		641.259		632.125	630.474
1491	626.119									624.01	621.521				632.408	746.049		635.993			622.081	630.176				637.168	752.431	664.532		641.258		632.121	630.473
1492	626.118									624.01	621.521				632.407	746.049		635.988			622.081	630.175				637.168	752.431	664.53		641.256		632.118	630.472
1493	626.117									624.01	621.521				632.406	746.049		635.982			622.081	630.174				637.167	752.431	664.528		641.255		632.116	630.471
1494	626.116									624.01	621.521				632.405	746.049		635.976			622.08	630.173				637.167	752.43	664.526		641.253		632.113	630.471
1495	626.116									624.01	621.521				632.404	746.049		635.971			622.08	630.172				637.167	752.43	664.525		641.252		632.109	630.47
1496	626.115									624.01	621.521				632.404	746.048		635.965			622.079	630.172				637.166	752.43	664.523		641.25		632.106	630.469
1497	626.114									624.01	621.52				632.403	746.048		635.958			622.079	630.171				637.166	752.43	664.521		641.249		632.103	630.468
1498	626.113									624.01	621.52				632.402	746.048		635.952			622.078	630.17				637.166	752.43	664.52		641.247		632.1	630.468
1499	626.112									624.01	621.52				632.401	746.048		635.946			622.078	630.169				637.165	752.43	664.518		641.246		632.096	630.467
1500	626.111									624.01	621.52				632.401	746.047		635.941			622.078	630.168				637.165	752.43	664.516		641.244		632.093	630.466
1501	626.11									624.009	621.52				632.4	746.047		635.935			622.077	630.167				637.165	752.43	664.515		641.243		632.09	630.465
1502	626.109									624.009	621.52				632.399	746.047		635.93			622.077	630.166				637.164	752.429	664.513		641.241		632.086	630.465
1503	626.108									624.009	621.52				632.398	746.047		635.925			622.077	630.165				637.164	752.429	664.511		641.24		632.082	630.464
1504	626.107									624.009	621.52				632.397	746.046		635.918			622.076	630.164				637.164	752.429	664.51		641.238		632.079	630.463
1505	626.106									624.009	621.52				632.397	746.046		635.912			622.076	630.163				637.164	752.429	664.508		641.237		632.075	630.462
1506	626.105									624.009	621.52				632.396	746.046		635.907			622.076	630.162				637.163	752.429	664.506		641.235		632.071	630.461
1507	626.104									624.009	621.519				632.395	746.046		635.902			622.075	630.161				637.163	752.429	664.505		641.233		632.067	630.461
1508	626.103									624.009	621.519				632.394	746.046		635.896			622.075	630.16				637.163	752.428	664.503		641.232		632.064	630.46
1509	626.101									624.009	621.519				632.394	746.045		635.89			622.075	630.159				637.162	752.428	664.501		641.23		632.059	630.459
1510	626.1									624.009	621.519				632.393	746.045		635.885			622.075	630.158				637.162	752.428	664.499		641.228		632.055	630.458
1511	626.099									624.009	621.519				632.392	746.045		635.88			622.074	630.157				637.162	752.428	664.497		641.227		632.051	630.457
1512	626.098									624.009	621.519				632.392	746.045		635.874			622.074	630.156				637.162	752.428	664.496		641.225		632.047	630.457
1513	626.097									624.009	621.519				632.391	746.045		635.869			622.074	630.155				637.161	752.428	664.494		641.223		632.042	630.456
1514	626.095									624.009	621.519				632.39	746.045		635.865			622.074	630.154				637.161	752.427	664.492		641.221		632.037	630.455
1515	626.094									624.009	621.519				632.39	746.045		635.86			622.073	630.154				637.161	752.427	664.49		641.22		632.033	630.455
1516	626.093									624.009	621.518				632.389	746.044		635.855			622.073	630.153				637.161	752.427	664.488		641.218		632.029	630.454
1517	626.092									624.008	621.518				632.388	746.044		635.85			622.073	630.152				637.16	752.427	664.487		641.216		632.025	630.453
1518	626.091									624.008	621.518				632.388	746.044		635.845			622.073	630.151				637.16	752.427	664.485		641.215		632.02	630.453
1519	626.09									624.008	621.518				632.387	746.044		635.841			622.072	630.15				637.16	752.427	664.483		641.213		632.016	630.452
1520	626.088									624.008	621.518				632.386	746.044		635.837			622.072	630.149				637.16	752.426	664.482		641.211		632.012	630.452
1521	626.087									624.008	621.518				632.386	746.044		635.831			622.072	630.148				637.159	752.426	664.48		641.21		632.008	630.451
1522	626.086									624.008	621.518				632.385	746.043		635.826			622.072	630.147				637.159	752.426	664.478		641.208		632.004	630.451
1523	626.085									624.008	621.518				632.384	746.043		635.821			622.071	630.146				637.159	752.426	664.476		641.207		632	630.45
1524	626.084									624.008	621.517				632.384	746.043		635.817			622.071	630.145				637.158	752.426	664.475		641.205		631.996	630.449
1525	626.083									624.008	621.517				632.383	746.043		635.812			622.071	630.144				637.158	752.426	664.473		641.204		631.991	630.449
1526	626.082									624.008	621.517				632.383	746.043		635.807			622.071	630.144				637.158	752.426	664.471		641.202		631.987	630.448
1527	626.08									624.008	621.517				632.382	746.043		635.802			622.07	630.143				637.158	752.425	664.469		641.201		631.983	630.448
1528	626.079									624.008	621.517				632.382	746.042		635.798			622.07	630.142				637.157	752.425	664.468		641.199		631.979	630.447
1529	626.078									624.008	621.517				632.381	746.042		635.792			622.07	630.141				637.157	752.425	664.466		641.197		631.973	630.447
1530	626.077									624.008	621.517				632.381	746.042		635.787			622.07	630.14				637.157	752.425	664.464		641.196		631.968	630.446
1531	626.077									624.008	621.517				632.38	746.042		635.783			622.069	630.139				637.157	752.425	664.463		641.195		631.962	630.445
1532	626.075									624.008	621.517				632.38	746.042		635.778			622.069	630.138				637.156	752.425	664.461		641.193		631.956	630.445
1533	626.074									624.008	621.516				632.379	746.042		635.773			622.069	630.137				637.156	752.424	664.46		641.192		631.949	630.444
1534	626.074									624.008	621.516				632.379	746.042		635.768			622.069	630.136				637.156	752.424	664.458		641.191		631.942	630.444
1535	626.073									624.007	621.516				632.378	746.042		635.763			622.068	630.135				637.156	752.424	664.457		641.189		631.935	630.443
1536	626.072									624.007	621.516				632.378	746.042		635.758			622.068	630.135				637.155	752.424	664.455		641.188		631.928	630.442
1537	626.071									624.007	621.516				632.378	746.041		635.753			622.068	630.134				637.155	752.424	664.454		641.187		631.919	630.442
1538	626.069									624.007	621.516				632.377	746.041		635.749			622.067	630.133				637.155	752.424	664.452		641.185		631.91	630.441
1539	626.068									624.007	621.516				632.377	746.041		635.744			622.067	630.132				637.155	752.423	664.451		641.184		631.9	630.441
1540	626.067									624.007	621.516				632.376	746.041		635.739			622.067	630.131				637.155	752.423	664.45		641.183		631.892	630.44
1541	626.066									624.007	621.516				632.376	746.041		635.735			622.067	630.13				637.154	752.423	664.448		641.182		631.882	630.439
1542	626.065									624.007	621.515				632.376	746.041		635.731			622.066	630.129				637.154	752.423	664.447		641.18		631.871	630.439
1543	626.064									624.007	621.515				632.375	746.041		635.726			622.066	630.129				637.154	752.423	664.446		641.179		631.86	630.438
1544	626.063									624.007	621.515				632.375	746.041		635.722			622.066	630.128				637.154	752.423	664.445		641.178		631.851	630.438
1545	626.062									624.007	621.515				632.374	746.041		635.719			622.065	630.127				637.153	752.423	664.444		641.176		631.842	630.437
1546	626.061									624.007	621.515				632.374	746.041		635.715			622.065	630.126				637.153	752.422	664.443		641.175		631.831	630.437
1547	626.06									624.007	621.515				632.374	746.04		635.71			622.065	630.126				637.153	752.422	664.441		641.174		631.822	630.436
1548	626.059									624.007	621.515				632.373	746.04		635.706			622.065	630.125				637.153	752.422	664.439		641.172		631.814	630.436
1549	626.058									624.007	621.515				632.373	746.04		635.703			622.064	630.124				637.152	752.422	664.437		641.171		631.806	630.435
1550	626.057									624.007	621.514				632.373	746.04		635.7			622.064	630.124				637.152	752.422	664.435		641.169		631.797	630.435
1551	626.055									624.006	621.514				632.372	746.04		635.696			622.064	630.123				637.152	752.422	664.434		641.168		631.79	630.434
1552	626.054									624.006	621.514				632.372	746.04		635.693			622.063	630.122				637.152	752.422	664.432		641.167		631.783	630.434
1553	626.053									624.006	621.514				632.372	746.04		635.689			622.063	630.121				637.152	752.421	664.431		641.166		631.777	630.433
1554	626.052									624.006	621.514				632.371	746.04		635.686			622.063	630.12				637.151	752.421	664.43		641.164		631.77	630.433
1555	626.051									624.006	621.514				632.371	746.039		635.683			622.063	630.12				637.151	752.421	664.428		641.163		631.764	630.432
1556	626.05									624.006	621.514				632.37	746.039		635.68			622.062	630.119				637.151	752.421	664.426		641.162		631.758	630.432
1557	626.049									624.006	621.514				632.37	746.039		635.676			622.062	630.118				637.151	752.421	664.425		641.161		631.752	630.431
1558	626.047									624.006	621.514				632.37	746.039		635.673			622.062	630.116				637.151	752.421	664.423		641.159		631.747	630.431
1559	626.046									624.006	621.514				632.369	746.039		635.671			622.061	630.115				637.151	752.42	664.422		641.158		631.74	630.43
1560	626.045									624.006	621.513				632.369	746.039		635.667			622.061	630.114				637.15	752.42	664.421		641.157		631.735	630.43
1561	626.044									624.006	621.513				632.369	746.039		635.664			622.061	630.114				637.15	752.42	664.42		641.156		631.73	630.429
1562	626.043									624.006	621.513				632.368	746.039		635.662			622.061	630.113				637.15	752.42	664.418		641.155		631.724	630.429
1563	626.042									624.006	621.513				632.368	746.038		635.659			622.06	630.112				637.15	752.42	664.417		641.154		631.718	630.429
1564	626.041									624.006	621.513				632.368	746.038		635.656			622.06	630.111				637.15	752.42	664.415		641.152		631.713	630.428
1565	626.04									624.006	621.513				632.367	746.038		635.652			622.06	630.11				637.15	752.42	664.414		641.151		631.707	630.428
1566	626.039									624.006	621.513				632.367	746.038		635.65			622.06	630.109				637.15	752.419	664.413		641.15		631.701	630.427
1567	626.038									624.005	621.513				632.367	746.038		635.647			622.06	630.108				637.149	752.419	664.411		641.149		631.694	630.427
1568	626.037									624.005	621.513				632.366	746.038		635.644			622.059	630.107				637.149	752.419	664.41		641.148		631.688	630.427
1569	626.036									624.005	621.513				632.366	746.038		635.641			622.059	630.106				637.149	752.419	664.408		641.147		631.682	630.426
1570	626.035									624.005	621.513				632.366	746.037		635.638			622.059	630.105				637.149	752.419	664.407		641.145		631.675	630.426
1571	626.034									624.005	621.513				632.365	746.037		635.636			622.059	630.104				637.148	752.419	664.405		641.143		631.667	630.425
1572	626.033									624.005	621.513				632.365	746.037		635.632			622.059	630.104				637.148	752.419	664.404		641.141		631.661	630.425
1573	626.032									624.005	621.512				632.365	746.037		635.63			622.059	630.103				637.148	752.419	664.403		641.14		631.654	630.425
1574	626.031									624.005	621.512				632.365	746.037		635.627			622.058	630.102				637.148	752.418	664.402		641.138		631.645	630.424
1575	626.031									624.005	621.512				632.364	746.037		635.624			622.058	630.101				637.147	752.418	664.4		641.136		631.637	630.424
1576	626.03									624.005	621.512				632.364	746.037		635.622			622.058	630.1				637.147	752.418	664.399		641.134		631.629	630.424
1577	626.029									624.005	621.512				632.364	746.037		635.619			622.058	630.099				637.147	752.418	664.398		641.132		631.622	630.423
1578	626.028									624.005	621.512				632.363	746.037		635.616			622.058	630.099				637.146	752.418	664.396		641.13		631.613	630.423
1579	626.028									624.005	621.512				632.363	746.036		635.613			622.058	630.098				637.146	752.418	664.395		641.128		631.603	630.423
1580	626.027									624.005	621.512				632.363	746.036		635.61			622.058	630.097				637.146	752.418	664.394		641.126		631.595	630.422
1581	626.026									624.005	621.512				632.362	746.036		635.607			622.057	630.097				637.146	752.417	664.393		641.124		631.586	630.422
1582	626.026									624.005	621.512				632.362	746.036		635.604			622.057	630.096				637.145	752.417	664.392		641.123		631.576	630.422
1583	626.025									624.005	621.512				632.362	746.036		635.601			622.057	630.095				637.145	752.417	664.391		641.121		631.566	630.422
1584	626.024									624.005	621.512				632.362	746.036		635.599			622.057	630.095				637.145	752.417	664.39		641.12		631.556	630.421
1585	626.024									624.005	621.512				632.361	746.036		635.595			622.057	630.094				637.145	752.417	664.388		641.118		631.547	630.421
1586	626.023									624.005	621.511				632.361	746.036		635.592			622.057	630.093				637.145	752.417	664.386		641.117		631.538	630.42
1587	626.022									624.005	621.511				632.361	746.036		635.59			622.057	630.093				637.144	752.417	664.384		641.115		631.527	630.419
1588	626.021									624.005	621.511				632.36	746.036		635.587			622.057	630.092				637.144	752.417	664.383		641.113		631.518	630.419
1589	626.021									624.005	621.511				632.36	746.036		635.583			622.056	630.091				637.144	752.417	664.382		641.111		631.51	630.419
1590	626.02									624.005	621.511				632.36	746.036		635.58			622.056	630.091				637.144	752.416	664.38		641.11		631.5	630.418
1591	626.02									624.004	621.511				632.36	746.036		635.577			622.056	630.09				637.144	752.416	664.379		641.109		631.491	630.418
1592	626.019									624.004	621.511				632.359	746.036		635.574			622.056	630.09				637.143	752.416	664.378		641.107		631.483	630.417
1593	626.018									624.004	621.511				632.359	746.035		635.571			622.056	630.089				637.143	752.416	664.377		641.106		631.475	630.416
1594	626.018									624.004	621.511				632.359	746.035		635.568			622.056	630.089				637.143	752.416	664.375		641.105		631.467	630.416
1595	626.017									624.004	621.511				632.358	746.035		635.564			622.056	630.088				637.143	752.416	664.374		641.103		631.46	630.415
1596	626.017									624.004	621.511				632.358	746.035		635.56			622.056	630.087				637.143	752.416	664.373		641.102		631.453	630.415
1597	626.016									624.004	621.511				632.357	746.035		635.557			622.055	630.087				637.143	752.416	664.371		641.099		631.446	630.414
1598	626.016									624.004	621.511				632.357	746.035		635.554			622.055	630.086				637.143	752.416	664.37		641.097		631.439	630.414
1599	626.015									624.004	621.511				632.357	746.035		635.55			622.055	630.086				637.142	752.415	664.369		641.094		631.432	630.414
1600	626.015									624.004	621.511				632.356	746.035		635.547			622.055	630.085				637.142	752.415	664.368		641.091		631.425	630.413
1601	626.014									624.004	621.511				632.356	746.035		635.544			622.055	630.085				637.142	752.415	664.367		641.089		631.419	630.413
1602	626.014									624.004	621.511				632.355	746.035		635.54			622.054	630.084				637.142	752.415	664.366		641.087		631.412	630.412
1603	626.013									624.004	621.51				632.355	746.035		635.537			622.054	630.084				637.142	752.415	664.365		641.085		631.406	630.412
1604	626.013									624.004	621.51				632.355	746.035		635.533			622.054	630.083				637.142	752.415	664.364		641.084		631.399	630.412
1605	626.012									624.004	621.51				632.354	746.035		635.53			622.054	630.083				637.141	752.415	664.363		641.082		631.393	630.411
1606	626.012									624.004	621.51				632.354	746.035		635.527			622.053	630.082				637.141	752.415	664.362		641.081		631.386	630.411
1607	626.012									624.004	621.51				632.354	746.035		635.523			622.053	630.082				637.141	752.415	664.361		641.078		631.379	630.411
1608	626.011									624.004	621.51				632.353	746.035		635.52			622.053	630.081				637.141	752.415	664.36		641.075		631.372	630.41
1609	626.011									624.004	621.51				632.353	746.035		635.517			622.053	630.081				637.141	752.414	664.359		641.073		631.366	630.41
1610	626.01									624.004	621.51				632.352	746.035		635.513			622.053	630.08				637.141	752.414	664.358		641.07		631.359	630.41
1611	626.009									624.003	621.51				632.352	746.034		635.51			622.052	630.08				637.14	752.414	664.357		641.068		631.351	630.409
1612	626.009									624.003	621.51				632.352	746.034		635.507			622.052	630.079				637.14	752.414	664.356		641.066		631.344	630.409
1613	626.008									624.003	621.51				632.351	746.034		635.502			622.052	630.079				637.14	752.414	664.355		641.064		631.338	630.409
1614	626.008									624.003	621.51				632.351	746.034		635.499			622.051	630.078				637.14	752.414	664.354		641.062		631.331	630.408
1615	626.007									624.003	621.51				632.35	746.034		635.496			622.051	630.077				637.14	752.414	664.353		641.06		631.323	630.408
1616	626.007									624.003	621.51				632.35	746.034		635.492			622.051	630.077				637.14	752.414	664.352		641.059		631.316	630.408
1617	626.006									624.003	621.51				632.35	746.034		635.489			622.051	630.076				637.14	752.414	664.351		641.056		631.31	630.407
1618	626.006									624.003	621.51				632.349	746.034		635.485			622.05	630.076				637.139	752.414	664.35		641.055		631.302	630.407
1619	626.005									624.003	621.51				632.349	746.034		635.483			622.05	630.075				637.139	752.414	664.349		641.052		631.296	630.407
1620	626.005									624.003	621.51				632.348	746.034		635.479			622.05	630.075				637.139	752.414	664.348		641.051		631.289	630.406
1621	626.004									624.003	621.509				632.348	746.034		635.475			622.05	630.074				637.139	752.414	664.347		641.049		631.282	630.406
1622	626.004									624.003	621.509				632.348	746.034		635.472			622.049	630.074				637.139	752.414	664.346		641.047		631.276	630.406
1623	626.003									624.003	621.509				632.347	746.034		635.469			622.049	630.073				637.139	752.414	664.345		641.046		631.269	630.405
1624	626.002									624.003	621.509				632.347	746.034		635.465			622.049	630.072				637.139	752.413	664.345		641.044		631.263	630.405
1625	626.002									624.003	621.509				632.346	746.034		635.462			622.049	630.072				637.138	752.413	664.344		641.043		631.257	630.405
1626	626.002									624.003	621.509				632.346	746.034		635.459			622.048	630.071				637.138	752.413	664.343		641.041		631.25	630.405
1627	626.001									624.003	621.509				632.345	746.034		635.455			622.048	630.071				637.138	752.413	664.342		641.039		631.243	630.404
1628	626									624.003	621.509				632.345	746.034		635.452			622.048	630.07				637.138	752.413	664.341		641.038		631.236	630.404
1629	626									624.003	621.509				632.345	746.034		635.449			622.048	630.07				637.138	752.413	664.341		641.036		631.23	630.404
1630	625.999									624.003	621.509				632.344	746.034		635.445			622.048	630.069				637.138	752.413	664.34		641.035		631.222	630.403
1631	625.999									624.002	621.509				632.344	746.034		635.442			622.047	630.068				637.138	752.413	664.339		641.034		631.214	630.403
1632	625.998									624.002	621.509				632.343	746.034		635.439			622.047	630.068				637.138	752.413	664.338		641.033		631.207	630.403
1633	625.998									624.002	621.509				632.343	746.033		635.436			622.047	630.067				637.138	752.413	664.337		641.031		631.201	630.403
1634	625.997									624.002	621.509				632.342	746.033		635.433			622.047	630.067				637.138	752.413	664.336		641.03		631.192	630.402
1635	625.997									624.002	621.509				632.342	746.033		635.429			622.047	630.066				637.137	752.413	664.335		641.029		631.185	630.402
1636	625.996									624.002	621.509				632.342	746.033		635.426			622.046	630.066				637.137	752.413	664.335		641.028		631.178	630.402
1637	625.995									624.002	621.509				632.341	746.033		635.424			622.046	630.065				637.137	752.412	664.334		641.026		631.17	630.402
1638	625.995									624.002	621.509				632.341	746.033		635.42			622.046	630.064				637.137	752.412	664.333		641.025		631.163	630.402
1639	625.994									624.002	621.509				632.34	746.033		635.417			622.046	630.064				637.137	752.412	664.332		641.023		631.154	630.401
1640	625.994									624.002	621.509				632.34	746.033		635.414			622.046	630.064				637.137	752.412	664.332		641.022		631.147	630.401
1641	625.993									624.002	621.509				632.34	746.033		635.411			622.045	630.063				637.137	752.412	664.331		641.021		631.14	630.401
1642	625.993									624.002	621.509				632.339	746.033		635.409			622.045	630.063				637.137	752.412	664.33		641.019		631.131	630.401
1643	625.992									624.002	621.508				632.339	746.033		635.406			622.045	630.062				637.137	752.412	664.33		641.018		631.122	630.401
1644	625.991									624.002	621.508				632.338	746.033		635.403			622.045	630.062				637.137	752.412	664.329		641.017		631.115	630.401
1645	625.991									624.002	621.508				632.338	746.033		635.399			622.045	630.061				637.136	752.412	664.328		641.016		631.107	630.4
1646	625.99									624.002	621.508				632.337	746.033		635.397			622.045	630.061				637.136	752.412	664.328		641.014		631.098	630.4
1647	625.99									624.002	621.508				632.337	746.033		635.394			622.044	630.06				637.136	752.412	664.327		641.013		631.09	630.4
1648	625.989									624.002	621.508				632.337	746.033		635.391			622.044	630.06				637.136	752.412	664.326		641.012		631.082	630.4
1649	625.989									624.002	621.508				632.336	746.033		635.389			622.044	630.059				637.136	752.412	664.326		641.011		631.073	630.4
1650	625.988									624.002	621.508				632.336	746.033		635.386			622.044	630.059				637.136	752.411	664.325		641.01		631.065	630.4
1651	625.988									624.002	621.508				632.335	746.033		635.384			622.044	630.058				637.136	752.411	664.324		641.009		631.056	630.399
1652	625.987									624.002	621.508				632.335	746.033		635.381			622.044	630.058				637.136	752.411	664.324		641.008		631.048	630.399
1653	625.987									624.001	621.508				632.334	746.033		635.378			622.043	630.057				637.136	752.411	664.323		641.007		631.041	630.399
1654	625.986									624.001	621.508				632.334	746.033		635.377			622.043	630.057				637.136	752.411	664.323		641.006		631.033	630.399
1655	625.986									624.001	621.508				632.334	746.033		635.374			622.043	630.056				637.135	752.411	664.322		641.005		631.024	630.399
1656	625.985									624.001	621.508				632.333	746.033		635.371			622.043	630.056				637.135	752.411	664.322		641.004		631.018	630.399
1657	625.985									624.001	621.508				632.333	746.032		635.369			622.043	630.055				637.135	752.411	664.321		641.003		631.01	630.398
1658	625.984									624.001	621.508				632.332	746.032		635.367			622.043	630.055				637.135	752.411	664.32		641.001		631.003	630.398
1659	625.984									624.001	621.508				632.332	746.032		635.365			622.043	630.054				637.135	752.411	664.32		641.001		630.996	630.398
1660	625.983									624.001	621.508				632.331	746.032		635.363			622.043	630.053				637.135	752.411	664.319		641		630.989	630.398
1661	625.983									624.001	621.508				632.331	746.032		635.361			622.043	630.053				637.135	752.411	664.319		640.999		630.982	630.398
1662	625.983									624.001	621.508				632.331	746.032		635.359			622.042	630.052				637.135	752.411	664.318		640.998		630.976	630.398
1663	625.982										621.508				632.33	746.032		635.358			622.042	630.052				637.135	752.411	664.317		640.997		630.969	630.397
1664	625.982										621.508				632.33	746.032		635.356			622.042	630.051				637.135	752.411	664.317		640.995		630.963	630.397
1665	625.981										621.508				632.329			635.354			622.042	630.051				637.135	752.411	664.316		640.994		630.957	630.397
1666	625.981										621.508				632.329			635.353			622.042	630.05				637.134	752.411	664.316		640.993		630.951	630.397
1667	625.981										621.508				632.328			635.351			622.042	630.05				637.134	752.411	664.315		640.992		630.945	630.397
1668	625.98										621.508				632.328			635.35			622.042	630.049				637.134	752.41	664.315		640.991		630.939	630.397
1669	625.98										621.508				632.327			635.348			622.042	630.049				637.134	752.41	664.314		640.99		630.934	630.396
1670	625.979										621.508				632.327			635.347			622.042	630.048				637.134	752.41	664.313		640.989		630.927	630.396
1671	625.979										621.508				632.326			635.345			622.042	630.048				637.134	752.41	664.313		640.988		630.922	630.396
1672	625.979										621.507				632.326			635.344			622.042	630.048				637.134	752.41	664.311		640.987		630.917	630.396
1673	625.978										621.507				632.325			635.343			622.042	630.047				637.134	752.41	664.31		640.987		630.911	630.396
1674	625.978										621.507				632.325			635.342			622.041	630.047				637.134	752.41	664.309		640.986		630.905	630.396
1675	625.977										621.507				632.325			635.341			622.041	630.046				637.134	752.41	664.308		640.985		630.899	630.396
1676	625.977										621.507				632.324			635.339			622.041	630.046				637.134	752.41	664.308		640.984		630.894	630.396
1677	625.977										621.507				632.324			635.338			622.041	630.045				637.134	752.41	664.307		640.983		630.888	630.396
1678	625.976										621.507				632.323			635.337			622.041	630.045				637.134	752.41	664.306		640.983		630.882	630.395
1679	625.976														632.323			635.336			622.041	630.045				637.134	752.41	664.306		640.982		630.876	630.395
1680	625.976														632.322			635.335			622.041	630.044				637.133	752.41	664.305		640.981		630.87	630.395
1681	625.975														632.322			635.334			622.041	630.044				637.133	752.41	664.304		640.981		630.865	630.395
1682	625.975														632.321			635.332			622.041	630.043				637.133	752.41	664.303		640.98		630.859	630.395
1683	625.975														632.32			635.331			622.041	630.043				637.133	752.41	664.302		640.979		630.852	630.395
1684	625.974														632.32			635.33			622.041	630.042				637.133	752.41	664.301		640.979		630.847	630.395
1685	625.974														632.319			635.329			622.041	630.042				637.133	752.409	664.3		640.978		630.841	630.395
1686	625.974														632.319			635.328			622.041	630.042				637.133	752.409	664.299		640.977		630.835	630.394
1687	625.974														632.318			635.327			622.041	630.041				637.133	752.409	664.299		640.977		630.83	630.394
1688	625.973														632.318			635.326			622.041	630.041				637.133	752.409	664.297		640.976		630.824	630.394
1689	625.973														632.317			635.324			622.04	630.04				637.133	752.409	664.297		640.975		630.819	630.394
1690	625.973														632.317			635.323			622.04	630.04				637.133	752.409	664.296		640.975		630.814	630.394
1691	625.973														632.316			635.322			622.04	630.039				637.133	752.409	664.296		640.974		630.808	630.394
1692	625.972														632.316			635.321			622.04	630.039				637.133	752.409	664.295		640.974		630.803	630.394
1693	625.972														632.315			635.32			622.04	630.038				637.133	752.409	664.295		640.974		630.799	630.393
1694	625.972														632.314			635.318			622.04	630.038				637.133	752.409	664.294		640.973		630.793	630.393
1695	625.971														632.314			635.317			622.04	630.038				637.132	752.409	664.294		640.973		630.789	630.393
1696	625.971														632.313			635.316			622.04	630.037				637.132	752.409	664.293		640.972		630.785	630.393
1697	625.971														632.313			635.315			622.04	630.037				637.132	752.409	664.293		640.972		630.78	630.393
1698	625.971														632.312			635.313			622.04	630.036				637.132	752.409	664.292		640.971		630.776	630.393
1699	625.97														632.311			635.312			622.04	630.036				637.132	752.409	664.292		640.971		630.771	630.393
1700	625.97														632.311			635.311			622.04	630.035				637.132	752.409	664.292		640.97		630.767	630.393
1701	625.97														632.31			635.31			622.04	630.035				637.132	752.409	664.291		640.969		630.763	630.392
1702	625.97														632.31			635.308			622.04	630.034				637.132	752.409	664.291		640.969		630.759	630.392
1703	625.969														632.309			635.307			622.04	630.034				637.132	752.409	664.29		640.968		630.754	630.392
1704	625.969														632.309			635.306			622.04	630.033				637.132	752.409	664.29		640.968		630.75	630.392
1705															632.308			635.305			622.04	630.033				637.132	752.409	664.289		640.967		630.746	630.392
1706															632.307			635.303			622.04	630.032				637.132	752.409	664.288		640.967		630.74	630.392
1707															632.307			635.302			622.039	630.032				637.132	752.409	664.288		640.966		630.735	630.392
1708															632.306			635.301			622.039	630.031				637.132	752.409	664.287		640.966		630.731	630.392
1709															632.306			635.3			622.039	630.031				637.131	752.409	664.286		640.965		630.725	630.392
1710															632.305			635.298			622.039	630.03				637.131	752.409	664.286		640.965		630.719	630.391
1711															632.304			635.297			622.039	630.03				637.131	752.408	664.285		640.964		630.714	630.391
1712															632.304			635.296			622.039	630.029				637.131	752.408	664.284		640.964		630.709	630.391
1713															632.303			635.295			622.039	630.029				637.131	752.408	664.284		640.963		630.704	630.391
1714															632.303			635.293			622.039	630.028				637.131	752.408	664.284		640.963		630.698	630.391
1715															632.302			635.292			622.039	630.028				637.131	752.408	664.283		640.962		630.693	630.391
1716															632.301			635.291			622.039	630.027				637.131	752.408	664.283		640.962		630.689	630.391
1717															632.301			635.289			622.039	630.027				637.131	752.408	664.283		640.961		630.683	630.391
1718															632.3			635.288			622.039	630.026				637.131	752.408	664.282		640.961		630.678	630.391
1719															632.299			635.287			622.039	630.026				637.131	752.408	664.282		640.961		630.674	630.391
1720															632.299			635.285			622.039	630.025				637.131	752.408	664.282		640.96		630.669	630.391
1721															632.298			635.284			622.039	630.025				637.131	752.408	664.281		640.96		630.664	630.391
1722															632.298			635.282			622.039	630.024				637.131	752.408	664.281		640.96		630.659	630.391
1723															632.297			635.281			622.038	630.024				637.13	752.408	664.281		640.959		630.655	630.391
1724															632.296			635.279			622.038	630.024				637.13	752.408	664.28		640.959		630.65	630.391
1725															632.296			635.278			622.038	630.023				637.13	752.408	664.28		640.958		630.646	630.391
1726															632.295			635.276			622.038	630.023				637.13	752.408	664.279		640.958		630.641	630.39
1727															632.295			635.275			622.038	630.022				637.13	752.408	664.279		640.958		630.637	630.39
1728															632.294			635.273			622.038	630.022				637.13	752.408	664.278		640.957		630.632	630.39
1729															632.293			635.271			622.038	630.021				637.13	752.408	664.278		640.957		630.627	630.39
1730															632.293			635.269			622.038	630.021				637.13	752.408	664.277		640.957		630.622	630.39
1731															632.292			635.268			622.038	630.02				637.13	752.408	664.277		640.956		630.618	630.39
1732															632.291			635.266			622.038	630.02				637.13	752.408	664.276		640.956		630.612	630.39
1733															632.291			635.265			622.038	630.019				637.13	752.408	664.276		640.956		630.608	630.39
1734															632.29			635.263			622.038	630.019				637.13	752.408	664.275		640.955		630.603	630.39
1735															632.29			635.262			622.038	630.018				637.13	752.408	664.275		640.955		630.599	630.39
1736															632.289			635.26			622.038	630.018				637.13	752.408	664.274		640.954		630.594	630.39
1737															632.289			635.258			622.038	630.017				637.13	752.408	664.274		640.954		630.589	630.39
1738															632.288			635.257			622.038	630.017				637.129	752.408	664.273		640.954		630.585	630.389
1739															632.288			635.256			622.038	630.016				637.129	752.408	664.273		640.953		630.581	630.389
1740															632.287			635.254			622.037	630.016				637.129	752.407	664.273		640.953		630.576	630.389
1741															632.287			635.253			622.037	630.015				637.129	752.407	664.272		640.953		630.571	630.389
1742															632.286			635.251			622.037	630.015				637.129	752.407	664.272		640.952		630.568	630.389
1743															632.286			635.25			622.037	630.014				637.129	752.407	664.272		640.952		630.563	630.389
1744															632.285			635.248			622.037	630.014				637.129	752.407	664.271		640.952		630.559	630.389
1745															632.285			635.247			622.037	630.014				637.129	752.407	664.271		640.951		630.554	630.389
1746															632.284			635.245			622.037	630.013				637.129	752.407	664.271		640.951		630.551	630.389
1747															632.284			635.244			622.037	630.013				637.129	752.407	664.271		640.951		630.546	630.389
1748															632.283			635.242			622.037	630.012				637.129	752.407	664.27		640.95		630.542	630.389
1749															632.283			635.241			622.037	630.012				637.129	752.407	664.27		640.95		630.538	630.389
1750															632.282			635.239			622.037	630.012				637.129	752.407	664.27		640.95		630.534	630.389
1751															632.282			635.238			622.037	630.011				637.128	752.407	664.269		640.949		630.53	630.389
1752															632.281			635.237			622.037	630.011				637.128	752.407	664.269		640.949		630.526	630.389
1753															632.281			635.235			622.037	630.01				637.128	752.407	664.269		640.949		630.522	630.389
1754															632.28			635.234			622.037	630.01				637.128	752.407	664.268		640.949		630.517
1755															632.28			635.233			622.037	630.009				637.128	752.407	664.268		640.949		630.513
1756															632.279			635.231			622.037	630.009				637.128	752.407	664.267		640.948		630.508
1757															632.279			635.23			622.037	630.009				637.128	752.407	664.267		640.948		630.504
1758															632.278			635.229			622.037	630.008				637.128	752.407	664.267		640.948		630.5
1759															632.278			635.227			622.037	630.008				637.128	752.407	664.266		640.948		630.495
1760															632.277			635.226			622.037	630.007				637.128	752.407	664.266		640.947		630.49
1761															632.277			635.225			622.037	630.007				637.127	752.407	664.266		640.947		630.486
1762															632.277			635.223				630.006				637.127	752.407	664.266		640.947		630.481
1763															632.276			635.222				630.006				637.127	752.407	664.266		640.947		630.476
1764															632.276			635.221				630.005				637.127	752.407	664.265		640.947		630.471
1765															632.276			635.22				630.004				637.127	752.407	664.265		640.946		630.467
1766															632.275			635.219				630.004				637.127	752.407	664.265		640.946		630.462
1767															632.275			635.218				630.003				637.127	752.407	664.265		640.946		630.458
1768															632.275			635.217				630.003				637.127	752.407	664.265		640.946		630.453
1769															632.274			635.215				630.003				637.127	752.407	664.265		640.946		630.449
1770															632.274			635.214				630.002				637.126		664.265		640.945		630.444
1771															632.273			635.213				630.001				637.126		664.265		640.945		630.439
1772															632.273			635.212				630.001				637.126		664.264		640.945		630.435
1773															632.273			635.211				630				637.126		664.264		640.945		630.431
1774															632.272			635.21				629.999				637.126		664.264		640.945		630.427
1775															632.272			635.209				629.997				637.126		664.264		640.945		630.422
1776															632.272			635.208				629.996				637.126		664.264		640.945		630.418
1777															632.271			635.207				629.995				637.126		664.264		640.944		630.414
1778															632.271			635.206				629.994				637.126		664.263		640.944		630.41
1779															632.271			635.205				629.994				637.125		664.263		640.944		630.406
1780															632.271			635.204				629.993				637.125		664.263		640.944		630.401
1781															632.27			635.203				629.992				637.125		664.263		640.944		630.398
1782															632.27			635.202				629.992				637.125		664.263		640.944		630.393
1783															632.27			635.201				629.991				637.125		664.262		640.944		630.389
1784															632.269			635.2				629.99				637.125		664.262		640.944		630.385
1785															632.269			635.199				629.99				637.125		664.262		640.943		630.381
1786															632.269			635.198				629.989				637.124		664.262		640.943		630.377
1787															632.268			635.197				629.987				637.124		664.261		640.943		630.372
1788															632.268			635.196				629.986				637.124		664.261		640.943		630.368
1789															632.268			635.195				629.986				637.124		664.261		640.943		630.365
1790															632.268			635.194				629.985				637.124		664.261		640.943		630.36
1791															632.267			635.193				629.984				637.124		664.26		640.943		630.355
1792															632.267			635.192				629.983				637.124		664.26		640.943		630.352
1793															632.267			635.191				629.982				637.123		664.26		640.943		630.348
1794															632.267			635.19				629.982				637.123		664.26		640.943		630.344
1795															632.266			635.189				629.981				637.123		664.26		640.942		630.339
1796															632.266			635.188				629.981				637.123		664.259		640.942		630.335
1797															632.266			635.187				629.98				637.123		664.259		640.942		630.331
1798															632.266			635.186				629.98				637.123		664.259		640.942		630.326
1799															632.265			635.185				629.979				637.123		664.259		640.942		630.322
1800															632.265			635.184				629.978				637.123		664.259		640.942		630.318
1801															632.265			635.183				629.977				637.123		664.258		640.942		630.314
1802															632.265			635.183				629.977				637.122		664.258		640.942		630.309
1803															632.265			635.182				629.976				637.122		664.258		640.942		630.304
1804															632.264			635.181				629.975				637.122		664.258		640.942		630.3
1805															632.264			635.18				629.975				637.122		664.258		640.942		630.296
1806															632.264			635.179				629.974				637.122		664.258		640.941		630.291
1807															632.264			635.178				629.973				637.122		664.257		640.941		630.287
1808															632.263			635.177				629.972				637.122		664.257		640.941		630.282
1809															632.263			635.176				629.972				637.122		664.257		640.941		630.278
1810															632.263			635.176				629.971				637.122		664.257		640.941		630.274
1811															632.262			635.175				629.97				637.122		664.257		640.941		630.269
1812															632.262			635.174				629.97				637.122		664.257		640.941		630.266
1813															632.262			635.173				629.969				637.122		664.256		640.941		630.262
1814															632.262			635.172				629.968				637.121		664.256		640.941		630.258
1815															632.261			635.171				629.968				637.121		664.256		640.941		630.254
1816															632.261			635.17				629.967				637.121		664.256		640.94		630.25
1817															632.261			635.169				629.966				637.121		664.256		640.94		630.248
1818															632.26			635.169				629.965				637.121		664.255		640.94		630.244
1819															632.26			635.168				629.965				637.121		664.255		640.94		630.24
1820															632.26			635.167				629.964				637.121		664.255		640.94		630.237
1821															632.259			635.166				629.964				637.121		664.255		640.94		630.234
1822															632.259			635.165				629.963				637.121		664.254		640.94		630.23
1823															632.259			635.164				629.962				637.121		664.254		640.94		630.227
1824															632.259			635.163				629.962				637.121		664.254		640.94		630.223
1825															632.258			635.162				629.961				637.121		664.253		640.94		630.22
1826															632.258			635.161				629.961				637.121		664.253		640.94		630.217
1827															632.258			635.16				629.96				637.121		664.253		640.939		630.213
1828															632.257			635.159				629.959				637.121		664.253		640.939		630.21
1829															632.257			635.158				629.958				637.12		664.252		640.939		630.207
1830															632.257			635.157				629.957				637.12		664.252		640.939		630.203
1831															632.257			635.155				629.956				637.12		664.252		640.939		630.199
1832															632.256			635.152				629.956				637.12		664.252		640.939		630.196
1833															632.256			635.15				629.954				637.12		664.252		640.939		630.193
1834															632.256			635.148				629.954				637.12		664.252		640.939		630.19
1835															632.255			635.147				629.953				637.12		664.252		640.939		630.187
1836															632.255			635.146				629.952				637.12		664.252		640.939		630.183
1837															632.255			635.145				629.951				637.12		664.252		640.939		630.18
1838															632.255			635.143				629.951				637.12		664.251		640.939		630.177
1839															632.254			635.142				629.95				637.12		664.251		640.938		630.174
1840															632.254			635.14				629.949				637.12		664.251		640.938		630.171
1841															632.254			635.138				629.948				637.12		664.251		640.938		630.168
1842															632.254			635.137				629.947				637.12		664.251		640.938		630.165
1843															632.253			635.135				629.946				637.12		664.251		640.938		630.162
1844															632.253			635.134				629.945				637.12		664.251		640.938		630.159
1845															632.253			635.133				629.944				637.12		664.25		640.938		630.157
1846															632.253			635.132				629.943				637.12		664.25		640.938		630.154
1847															632.252			635.13				629.942				637.12		664.25		640.938		630.151
1848															632.252			635.129				629.94				637.12		664.25		640.938		630.148
1849															632.252			635.127				629.939				637.119		664.25		640.938		630.146
1850															632.252			635.126				629.938				637.119		664.25		640.938		630.144
1851															632.252			635.125				629.937				637.119		664.25		640.938		630.141
1852															632.251			635.123				629.935				637.119		664.25		640.938		630.138
1853															632.251			635.122				629.934				637.119		664.25		640.937		630.135
1854															632.251			635.121				629.933				637.119		664.25		640.937		630.133
1855															632.251			635.119				629.932				637.119		664.249		640.937		630.13
1856															632.251			635.118				629.931				637.119		664.249		640.937		630.128
1857															632.25			635.117				629.93				637.119		664.249		640.937		630.125
1858															632.25			635.116				629.929						664.249		640.937		630.123
1859															632.25			635.114				629.928						664.249		640.937		630.12
1860															632.25			635.113				629.927						664.249		640.937		630.117
1861															632.25			635.111				629.926						664.249		640.937		630.115
1862															632.249			635.11				629.925						664.248		640.937		630.113
1863															632.249			635.109				629.924						664.248		640.937		630.11
1864															632.249			635.107				629.922						664.248		640.937		630.107
1865															632.249			635.106				629.921						664.248		640.936		630.105
1866															632.249			635.104				629.92						664.248		640.936		630.103
1867															632.248			635.103				629.918						664.248		640.936		630.1
1868															632.248			635.101				629.917						664.248		640.936		630.098
1869															632.248			635.1				629.915						664.247		640.936		630.096
1870															632.248			635.098				629.913						664.247		640.936		630.094
1871															632.248			635.096				629.911						664.247		640.936		630.091
1872															632.248			635.095				629.909						664.247		640.936		630.089
1873															632.247			635.093				629.907						664.247		640.936		630.087
1874															632.247			635.092				629.906						664.247		640.936		630.085
1875															632.247			635.09				629.904						664.247		640.936		630.082
1876															632.247			635.089				629.902						664.247		640.935		630.08
1877															632.247			635.087				629.9						664.247		640.935		630.078
1878															632.247			635.086				629.898						664.247		640.935		630.077
1879															632.246			635.084				629.896						664.247		640.935		630.074
1880															632.246			635.082				629.894						664.246		640.935		630.072
1881															632.246			635.081				629.892						664.246		640.935		630.071
1882															632.246			635.08				629.889						664.246				630.069
1883															632.246			635.078				629.887						664.246				630.067
1884															632.246			635.077				629.884						664.246				630.065
1885															632.246			635.075				629.881						664.246				630.063
1886															632.245			635.074				629.878						664.246				630.061
1887															632.245			635.073				629.875						664.246				630.059
1888															632.245			635.071				629.872						664.246				630.057
1889															632.245			635.07				629.869						664.246				630.055
1890															632.245			635.068				629.865						664.246				630.053
1891															632.245			635.067				629.861						664.246				630.052
1892															632.244			635.066				629.858						664.245				630.05
1893															632.244			635.064				629.854						664.245				630.048
1894															632.244			635.063				629.851						664.245				630.046
1895															632.244			635.062				629.848						664.245				630.044
1896															632.244			635.06				629.844						664.245				630.042
1897															632.244			635.059				629.84						664.245				630.04
1898															632.243			635.058				629.836						664.245				630.039
1899															632.243			635.057				629.831						664.245				630.037
1900															632.243			635.056				629.828						664.245				630.035
1901															632.243			635.055				629.822						664.245				630.033
1902															632.243			635.053				629.818						664.245				630.031
1903															632.243			635.052				629.813						664.245				630.029
1904															632.242			635.051				629.808						664.245				630.027
1905															632.242			635.05				629.802						664.244				630.025
1906															632.242			635.049				629.798						664.244				630.024
1907															632.242			635.048				629.792						664.244				630.021
1908															632.242			635.047				629.786						664.244				630.019
1909															632.242			635.046				629.781						664.244				630.017
1910															632.242			635.045				629.776						664.244				630.015
1911															632.241			635.044				629.771						664.244				630.013
1912															632.241			635.044				629.766						664.244				630.01
1913															632.241			635.043				629.76						664.243				630.008
1914															632.241			635.042				629.755						664.243				630.006
1915															632.241			635.041				629.751						664.243				630.002
1916															632.241			635.04				629.744						664.243				630
1917															632.24			635.04				629.74						664.243				629.997
1918															632.24			635.039				629.733						664.243				629.994
1919															632.24			635.038				629.727						664.242				629.991
1920															632.24			635.038				629.719						664.242				629.988
1921															632.24			635.037				629.713						664.242				629.985
1922															632.24			635.036				629.705						664.242				629.982
1923															632.24			635.035				629.7						664.242				629.978
1924															632.24			635.034				629.692						664.241				629.975
1925															632.239			635.034				629.684						664.241				629.973
1926															632.239			635.033				629.679						664.241				629.969
1927															632.239			635.032				629.672						664.241				629.966
1928															632.239			635.031				629.665						664.241				629.964
1929															632.239			635.03				629.658						664.24				629.961
1930															632.239			635.03				629.651						664.24				629.958
1931															632.239			635.029				629.643						664.24				629.955
1932															632.238			635.028				629.638						664.24				629.953
1933															632.238			635.027				629.629						664.24				629.95
1934															632.238			635.026				629.623						664.239				629.948
1935															632.238			635.025				629.615						664.239				629.945
1936															632.238			635.024				629.607						664.239				629.943
1937															632.238			635.023				629.598						664.239				629.941
1938															632.237			635.023				629.591						664.239				629.939
1939															632.237			635.022				629.584						664.239				629.936
1940															632.237			635.021				629.577						664.238				629.934
1941															632.237			635.02				629.57						664.238				629.932
1942															632.237			635.019				629.56						664.238				629.93
1943															632.237			635.019				629.554						664.238				629.928
1944															632.237			635.018				629.546						664.237				629.926
1945															632.236			635.017				629.537						664.237				629.924
1946															632.236			635.016				629.53						664.237				629.922
1947															632.236			635.016				629.523						664.237				629.92
1948															632.236			635.015				629.515						664.237				629.918
1949															632.236			635.014				629.508						664.237				629.915
1950															632.235			635.013				629.5						664.236				629.913
1951															632.235			635.013				629.491						664.236				629.911
1952															632.235			635.012				629.484						664.236				629.91
1953															632.234			635.011				629.477						664.236				629.908
1954															632.234			635.011				629.469						664.236				629.905
1955															632.234			635.01				629.465						664.236				629.904
1956															632.234			635.009				629.46						664.235				629.902
1957															632.233			635.009				629.451						664.235				629.9
1958															632.233			635.008				629.445						664.235				629.898
1959															632.233			635.007				629.437						664.235				629.897
1960															632.233			635.006				629.43						664.235				629.895
1961															632.232			635.006				629.424						664.235				629.893
1962															632.232			635.005				629.416						664.234				629.891
1963															632.232			635.004				629.41						664.234				629.89
1964															632.232			635.003				629.405						664.234				629.888
1965															632.232			635.003				629.399						664.234				629.886
1966															632.231			635.002				629.394						664.234				629.885
1967															632.231			635.001				629.388						664.234				629.883
1968															632.231			635.001				629.382						664.234				629.881
1969															632.231			635				629.378						664.233				629.88
1970															632.23			634.999				629.373						664.233				629.878
1971															632.23			634.999				629.369						664.233				629.876
1972															632.23			634.998				629.364						664.233				629.874
1973															632.23			634.997				629.359						664.233				629.873
1974															632.23			634.996				629.352						664.233				629.872
1975															632.229			634.996				629.348						664.233				629.87
1976															632.229			634.995				629.342						664.233				629.868
1977															632.229			634.995				629.337						664.233				629.867
1978															632.229			634.994				629.332						664.233				629.866
1979															632.229			634.994				629.326						664.233				629.864
1980															632.228			634.993				629.321						664.232				629.863
1981															632.228			634.992				629.317						664.232				629.862
1982															632.228			634.992				629.312						664.232				629.861
1983															632.228			634.991				629.308						664.232				629.86
1984															632.228			634.991				629.304						664.232				629.858
1985															632.228			634.991				629.3						664.232				629.857
1986															632.228			634.99				629.296						664.232				629.856
1987															632.228			634.99				629.293						664.232				629.855
1988															632.227			634.989				629.288						664.232				629.854
1989															632.227			634.989				629.284						664.232				629.853
1990															632.227			634.989				629.279						664.232				629.852
1991															632.227			634.988				629.274						664.232				629.85
1992															632.227			634.988				629.271						664.232				629.849
1993															632.227			634.987				629.268						664.232				629.848
1994															632.226			634.987				629.264						664.232				629.847
1995															632.226			634.987				629.261						664.232				629.846
1996															632.226			634.986				629.256						664.232				629.845
1997															632.226			634.986				629.253						664.232				629.844
1998															632.226			634.985				629.249						664.232				629.843
1999															632.226			634.985				629.245						664.232				629.841
[truncated: 942 more rows]
